# Supplementary material for: 1-(6-Chloro-2-methyl-4-phenyl-3-quinol­yl)ethanone
Source: Acta Crystallogr Sect E Struct Rep Online. 2009 Oct 10;65(Pt 11):o2688–9. doi: 10.1107/S1600536809040306 (PMC2971397; doi:10.1107/S1600536809040306)
Supplement: Supplementary file 2 [file e-65-o2688-Isup2.hkl]

# 
# h,k,l, Fc-squared, Fo-squared, sigma(Fo-squared) and status flag 
# 
data_I
_shelx_title ' mecha_0m in P2(1)/n  (100K)' 
_shelx_refln_list_code          4 
_shelx_F_calc_maximum      179.14 
_exptl_crystal_F_000       616.00 
_reflns_d_resolution_high  0.5819 
 
loop_ 
 _symmetry_equiv_pos_as_xyz 
 'x, y, z' 
 '-x+1/2, y+1/2, -z+1/2' 
 '-x, -y, -z' 
 'x-1/2, -y-1/2, z-1/2' 
 
_cell_length_a    10.4633 
_cell_length_b     7.7959 
_cell_length_c    17.5925 
_cell_angle_alpha  90.000 
_cell_angle_beta   90.887 
_cell_angle_gamma  90.000 
 
_shelx_F_squared_multiplier     1.000 
 
loop_ 
 _refln_index_h 
 _refln_index_k 
 _refln_index_l 
 _refln_F_squared_calc 
 _refln_F_squared_meas 
 _refln_F_squared_sigma 
 _refln_observed_status 
   2   0   0       11.42       20.82      0.70 o 
   4   0   0       80.29       93.27      2.32 o 
   6   0   0     2205.95     2540.14     32.10 o 
   8   0   0      255.95      298.61      4.47 o 
  10   0   0      704.23      720.11      9.08 o 
  12   0   0       95.72       89.94      2.79 o 
  14   0   0       29.90       29.26      2.19 o 
  16   0   0      192.09      199.98     11.64 o 
   1   1   0      525.87      555.75      7.99 o 
   2   1   0      380.21      393.92      3.72 o 
   3   1   0       94.78       95.19      1.36 o 
   4   1   0     3223.67     3340.46     40.05 o 
   5   1   0      176.47      190.78      3.40 o 
   6   1   0      372.54      381.27      5.31 o 
   7   1   0       24.38       19.67      0.75 o 
   8   1   0      352.36      395.41      3.58 o 
   9   1   0      650.10      643.88      5.33 o 
  10   1   0       50.31       46.26      1.18 o 
  11   1   0      189.40      171.93      3.15 o 
  12   1   0      456.72      425.36      5.00 o 
  13   1   0       33.13       30.53      1.38 o 
  14   1   0       37.93       35.21      1.80 o 
  15   1   0       35.71       34.69      2.24 o 
  16   1   0       87.14       86.29      3.24 o 
  17   1   0       68.07       63.85      3.02 o 
   0   2   0      178.42      198.01      2.86 o 
   1   2   0     1577.29     1701.20     13.89 o 
   2   2   0        0.35        1.17      0.38 o 
   3   2   0     2062.71     2246.65     20.35 o 
   4   2   0       88.54      117.02      1.46 o 
   5   2   0       45.56       38.67      0.81 o 
   6   2   0       89.29       67.75      1.40 o 
   7   2   0      109.69      107.39      1.48 o 
   8   2   0       46.29       39.99      0.97 o 
   9   2   0     1902.03     1739.54     12.11 o 
  10   2   0      688.63      582.73      5.34 o 
  11   2   0       25.35       23.94      1.00 o 
  12   2   0      251.36      250.09      3.91 o 
  13   2   0       48.09       54.41      1.90 o 
  14   2   0        0.33       -0.46      0.78 o 
  15   2   0      428.70      428.75      6.51 o 
  16   2   0        0.00       -0.80      1.16 o 
  17   2   0        4.54        5.13      2.39 o 
   1   3   0      210.37      191.60      2.40 o 
   2   3   0      514.90      513.09      6.04 o 
   3   3   0     3491.15     3561.69     29.09 o 
   4   3   0      673.60      851.73      7.70 o 
   5   3   0      435.34      447.72      4.16 o 
   6   3   0       38.16       35.12      0.89 o 
   7   3   0       13.42       20.09      0.75 o 
   8   3   0      184.92      219.98      2.74 o 
   9   3   0      318.71      283.41      3.17 o 
  10   3   0      143.34      120.54      2.21 o 
  11   3   0      191.72      202.06      3.03 o 
  12   3   0      216.40      206.62      3.94 o 
  13   3   0      108.94      102.45      3.88 o 
  14   3   0       92.94       98.77      3.02 o 
  15   3   0       87.78       87.88      2.99 o 
  16   3   0       37.98       34.63      2.28 o 
  17   3   0       94.61       95.10      8.63 o 
   0   4   0      363.25      353.62      4.02 o 
   1   4   0      215.81      177.18      1.94 o 
   2   4   0      665.60      700.11      5.63 o 
   3   4   0      108.12      108.93      1.60 o 
   4   4   0        5.94        3.53      0.43 o 
   5   4   0       11.96       18.08      0.64 o 
   6   4   0      913.78      861.36      7.41 o 
   7   4   0      537.70      533.02      4.80 o 
   8   4   0     2065.89     1968.15     14.41 o 
   9   4   0      427.41      425.96      4.57 o 
  10   4   0        0.41        0.45      0.52 o 
  11   4   0       73.51       69.18      2.16 o 
  12   4   0       59.44       56.48      2.73 o 
  13   4   0      379.40      372.04      5.87 o 
  14   4   0       73.76       76.10      2.68 o 
  15   4   0       66.21       62.09      2.55 o 
  16   4   0        0.97        0.66      1.09 o 
  17   4   0        9.04        9.19      2.42 o 
   1   5   0       15.28       26.18      0.72 o 
   2   5   0      450.62      449.70      3.85 o 
   3   5   0       24.70       16.41      0.85 o 
   4   5   0     1363.07     1505.01     10.62 o 
   5   5   0     1005.00     1065.80      7.81 o 
   6   5   0      386.07      376.48      4.03 o 
   7   5   0      133.55      130.20      2.16 o 
   8   5   0      136.45      126.67      2.23 o 
   9   5   0      545.04      554.67      6.81 o 
  10   5   0      740.22      703.72      8.32 o 
  11   5   0       30.50       26.27      1.72 o 
  12   5   0       92.70       87.71      3.10 o 
  13   5   0       90.74       84.77      3.09 o 
  14   5   0      237.81      232.86      5.39 o 
  15   5   0       47.42       46.73      2.64 o 
  16   5   0        1.92        0.49      3.17 o 
   0   6   0      130.83      155.61      2.96 o 
   1   6   0      136.46      132.60      1.81 o 
   2   6   0      217.19      181.01      2.19 o 
   3   6   0      108.40      107.20      1.59 o 
   4   6   0       52.52       58.29      1.20 o 
   5   6   0      151.58      147.65      2.02 o 
   6   6   0      788.77      783.78      8.91 o 
   7   6   0      184.52      179.16      2.55 o 
   8   6   0       12.90       15.22      1.21 o 
   9   6   0       71.81       73.16      2.57 o 
  10   6   0       10.28        7.73      1.14 o 
  11   6   0      119.77      118.27      3.41 o 
  12   6   0       89.89       87.45      3.05 o 
  13   6   0        8.25        8.75      1.95 o 
  14   6   0      139.54      145.62      4.27 o 
  15   6   0        6.50        8.43      1.50 o 
  16   6   0        0.97        2.43      1.28 o 
   1   7   0     1210.38     1222.06      9.27 o 
   2   7   0       72.96       67.25      1.76 o 
   3   7   0      395.67      364.79      3.94 o 
   4   7   0       43.11       45.45      1.37 o 
   5   7   0      848.11      831.05      7.79 o 
   6   7   0      472.46      467.70      5.20 o 
   7   7   0       82.05       80.52      2.10 o 
   8   7   0        1.99        1.20      0.65 o 
   9   7   0       20.53       22.91      1.46 o 
  10   7   0      155.79      157.24      4.05 o 
  11   7   0      229.08      226.17      6.18 o 
  12   7   0       64.26       60.26      2.42 o 
  13   7   0       57.09       53.79      2.37 o 
  14   7   0       25.91       25.64      2.63 o 
  15   7   0        1.51        0.81      1.20 o 
   0   8   0       60.24       68.44      2.26 o 
   1   8   0      225.29      211.19      2.89 o 
   2   8   0        5.16        5.53      0.64 o 
   3   8   0       38.13       39.60      1.26 o 
   4   8   0      190.41      184.14      3.50 o 
   5   8   0      800.09      784.97      8.50 o 
   6   8   0       64.77       60.93      2.13 o 
   7   8   0       52.39       56.79      2.25 o 
   8   8   0       19.25       25.37      1.43 o 
   9   8   0        0.59        0.64      0.88 o 
  10   8   0        1.24        0.80      1.06 o 
  11   8   0       26.22       23.58      1.92 o 
  12   8   0       47.21       42.85      2.46 o 
  13   8   0       94.20       88.33      4.04 o 
  14   8   0        2.28        0.74      3.68 o 
   1   9   0       11.21       12.30      1.10 o 
   2   9   0        1.59        1.67      0.72 o 
   3   9   0        1.32        1.70      0.71 o 
   4   9   0       35.93       35.66      1.55 o 
   5   9   0      247.27      238.33      4.44 o 
   6   9   0       29.39       27.65      1.63 o 
   7   9   0        1.76        2.75      1.31 o 
   8   9   0       57.27       55.97      2.61 o 
   9   9   0      136.83      144.88      4.77 o 
  10   9   0        0.25        2.41      1.09 o 
  11   9   0       93.42       97.10      4.02 o 
  12   9   0       66.61       76.07      3.69 o 
  13   9   0        3.00        6.24      1.55 o 
   0  10   0      168.60      158.56      5.47 o 
   1  10   0        0.56       -0.63      0.84 o 
   2  10   0       99.80       92.68      2.95 o 
   3  10   0        0.23        0.44      0.85 o 
   4  10   0        4.85        3.82      1.54 o 
   5  10   0       47.18       48.31      2.38 o 
   6  10   0       37.64       38.26      2.24 o 
   7  10   0       62.34       65.14      2.82 o 
   8  10   0        0.17        2.28      1.00 o 
   9  10   0       14.13       13.46      1.89 o 
  10  10   0       84.34       75.99      4.60 o 
  11  10   0       10.22        9.03      4.11 o 
   1  11   0       67.86       62.31      2.64 o 
   2  11   0       16.40       18.78      1.68 o 
   3  11   0      439.18      412.48      8.66 o 
   4  11   0       40.39       42.91      2.66 o 
   5  11   0       72.97       71.30      3.37 o 
   6  11   0       21.17       24.22      2.29 o 
   7  11   0        5.13        1.41      1.30 o 
   8  11   0        0.10        1.57      1.59 o 
   9  11   0        1.33        3.42      2.50 o 
  10  11   0       25.59       24.77      4.80 o 
   0  12   0       14.07       12.87      2.10 o 
   1  12   0       31.71       33.69      2.33 o 
   2  12   0       67.12       58.48      4.79 o 
   3  12   0      108.51      101.30      5.08 o 
   4  12   0      147.31      135.99      8.23 o 
   5  12   0        1.08        0.31      2.18 o 
   6  12   0       11.50       12.52      3.59 o 
   7  12   0       25.07       26.48      4.53 o 
   1  13   0       16.92       18.04      3.63 o 
   2  13   0        4.41        2.32      2.41 o 
   3  13   0       16.50       21.68      3.90 o 
   4  13   0        0.81        3.46      2.43 o 
 -17   0   1        0.14        4.01      1.92 o 
 -15   0   1      215.82      210.93      6.85 o 
 -13   0   1      147.55      143.77      4.28 o 
 -11   0   1      632.78      688.27      9.98 o 
  -9   0   1      622.13      610.01      7.73 o 
  -7   0   1       54.29       45.41      1.41 o 
  -5   0   1    15093.90    16412.57    189.91 o 
  -3   0   1      265.09      230.63     26.47 o 
   1   0   1     1785.39     1842.59     45.11 o 
   3   0   1     3916.00     4155.18     58.43 o 
   5   0   1       93.99       91.58      2.30 o 
   7   0   1     2464.61     2436.19     26.31 o 
   9   0   1      219.20      256.72      4.25 o 
  11   0   1      490.71      497.62      7.23 o 
  13   0   1      284.94      282.05      5.44 o 
  15   0   1      489.80      490.79     11.22 o 
  17   0   1       41.03       39.40      3.49 o 
 -17   1   1      308.61      312.22      6.45 o 
 -16   1   1        5.76        5.67      1.34 o 
 -15   1   1        6.70        9.04      1.44 o 
 -14   1   1       60.82       55.05      2.20 o 
 -13   1   1      330.03      336.01      4.84 o 
 -12   1   1      909.93      877.77      7.67 o 
 -11   1   1      120.03      122.73      2.10 o 
 -10   1   1       63.28       55.59      1.30 o 
  -9   1   1      215.15      241.24      2.81 o 
  -8   1   1        7.82        5.28      0.40 o 
  -7   1   1       83.17       75.87      1.13 o 
  -6   1   1       20.20       13.93      0.58 o 
  -5   1   1     1076.63     1075.36     11.64 o 
  -4   1   1     3325.77     3636.59     33.46 o 
  -3   1   1     1837.39     1981.20     17.99 o 
  -2   1   1     5773.15     6103.28     88.64 o 
  -1   1   1     4929.84     5086.38     46.28 o 
   0   1   1     3747.51     3867.42     39.32 o 
   1   1   1     6240.06     6342.17     53.45 o 
   2   1   1     5377.54     5730.30     99.48 o 
   3   1   1     8981.83     8912.00    129.41 o 
   4   1   1      811.40      854.48     10.39 o 
   5   1   1       57.21       81.88      1.52 o 
   6   1   1       65.71       77.74      1.27 o 
   7   1   1       17.03       15.61      0.60 o 
   8   1   1        6.34        5.24      0.42 o 
   9   1   1      106.20      102.36      1.71 o 
  10   1   1      561.51      514.79      4.88 o 
  11   1   1      469.11      433.63      4.88 o 
  12   1   1      199.96      188.37      3.06 o 
  13   1   1        7.30        7.60      0.94 o 
  14   1   1        0.52        0.16      0.74 o 
  15   1   1        5.48        3.54      1.04 o 
  16   1   1       16.28       16.31      1.77 o 
  17   1   1        0.10       -0.87      1.29 o 
 -17   2   1       43.65       42.35      3.02 o 
 -16   2   1        2.49        3.05      1.45 o 
 -15   2   1      126.39      137.06      3.96 o 
 -14   2   1      917.88      921.56     12.18 o 
 -13   2   1       15.30       15.63      1.19 o 
 -12   2   1      219.63      218.00      3.58 o 
 -11   2   1      124.78      118.17      2.22 o 
 -10   2   1        3.39        1.69      0.47 o 
  -9   2   1      108.15      112.04      1.80 o 
  -8   2   1      370.97      376.92      3.48 o 
  -7   2   1       18.43       20.20      0.67 o 
  -6   2   1      429.44      430.97      5.71 o 
  -5   2   1      321.76      360.22      3.39 o 
  -4   2   1      363.27      408.13      6.76 o 
  -3   2   1      233.47      284.62      3.59 o 
  -2   2   1     1500.11     1677.52     15.32 o 
  -1   2   1      944.82      967.83      9.06 o 
   0   2   1      749.45      708.87      6.15 o 
   1   2   1      386.03      423.77      5.71 o 
   2   2   1     2260.92     2463.17     24.11 o 
   3   2   1     1129.51     1209.20     16.60 o 
   4   2   1     1238.91     1394.33     12.93 o 
   5   2   1      684.36      809.68      8.14 o 
   6   2   1     1154.39     1061.15      7.22 o 
   7   2   1      848.00      868.91      6.43 o 
   8   2   1      145.87      146.50      1.91 o 
   9   2   1       82.26       98.68      1.63 o 
  10   2   1        0.03        1.95      0.47 o 
  11   2   1        6.10       10.94      0.85 o 
  12   2   1      309.37      309.53      4.11 o 
  13   2   1      257.04      263.88      4.22 o 
  14   2   1      124.51      117.10      2.88 o 
  15   2   1       51.11       53.45      2.37 o 
  16   2   1      107.98      108.11      3.66 o 
  17   2   1        3.85        3.94      1.70 o 
 -17   3   1        2.43        2.06      1.48 o 
 -16   3   1        7.49        5.84      1.47 o 
 -15   3   1       15.93       19.64      1.68 o 
 -14   3   1      272.21      260.56      4.92 o 
 -13   3   1       15.32       18.69      1.51 o 
 -12   3   1       29.55       32.71      1.67 o 
 -11   3   1        2.84        3.96      0.71 o 
 -10   3   1      260.30      261.92      3.36 o 
  -9   3   1      420.27      344.34      3.58 o 
  -8   3   1     1347.69     1293.04      9.59 o 
  -7   3   1       44.07       49.86      1.11 o 
  -6   3   1      655.09      656.00      5.34 o 
  -5   3   1        2.79        6.65      0.45 o 
  -4   3   1     1714.92     1803.33     18.97 o 
  -3   3   1     3088.81     3369.07     27.45 o 
  -2   3   1       10.57       22.27      0.79 o 
  -1   3   1      901.10     1028.01      8.84 o 
   0   3   1        8.20        7.70      0.47 o 
   1   3   1      257.80      253.65      2.68 o 
   2   3   1      113.94       83.17      1.34 o 
   3   3   1      260.00      333.50      3.44 o 
   4   3   1      192.65      159.52      2.33 o 
   5   3   1        1.96        1.49      0.30 o 
   6   3   1      372.50      337.88      2.94 o 
   7   3   1      701.32      676.17      5.81 o 
   8   3   1      302.15      318.88      3.56 o 
   9   3   1      898.96      790.58      6.59 o 
  10   3   1      658.63      612.18      5.85 o 
  11   3   1       60.30       54.34      1.73 o 
  12   3   1      390.02      392.45      5.79 o 
  13   3   1        3.77        5.05      1.03 o 
  14   3   1      115.00      123.17      3.32 o 
  15   3   1       56.84       51.75      2.59 o 
  16   3   1       37.81       38.79      2.15 o 
  17   3   1       23.25       23.03      2.12 o 
 -17   4   1        0.01        1.04      1.71 o 
 -16   4   1       11.10        8.80      1.75 o 
 -15   4   1      157.11      152.44      3.85 o 
 -14   4   1       17.35       18.78      1.57 o 
 -13   4   1      374.96      373.82      5.90 o 
 -12   4   1        5.50        4.62      0.91 o 
 -11   4   1       93.86       97.55      2.29 o 
 -10   4   1       31.52       33.31      1.35 o 
  -9   4   1      266.67      254.43      3.56 o 
  -8   4   1     1568.50     1622.51     13.14 o 
  -7   4   1      299.79      279.34      4.67 o 
  -6   4   1      409.80      454.26      4.12 o 
  -5   4   1      179.94      202.00      2.24 o 
  -4   4   1     1637.99     1756.99     13.71 o 
  -3   4   1      330.67      340.13      3.47 o 
  -2   4   1     4263.25     4608.10     34.38 o 
  -1   4   1       39.65       24.25      0.70 o 
   0   4   1      614.39      620.62      5.03 o 
   1   4   1      174.92      200.14      2.10 o 
   2   4   1      434.00      440.28      3.59 o 
   3   4   1      892.74      985.35      8.15 o 
   4   4   1      636.04      721.36      5.82 o 
   5   4   1     1125.69     1128.06      8.59 o 
   6   4   1       14.05       15.18      0.64 o 
   7   4   1       12.29       20.38      0.80 o 
   8   4   1      391.39      380.20      3.91 o 
   9   4   1      287.21      298.97      3.62 o 
  10   4   1       60.10       50.89      1.89 o 
  11   4   1       31.90       36.34      1.65 o 
  12   4   1        7.52        8.71      1.08 o 
  13   4   1      146.14      144.53      3.44 o 
  14   4   1        5.58        6.03      1.21 o 
  15   4   1       10.67       10.13      1.40 o 
  16   4   1       32.82       32.74      2.30 o 
  17   4   1        0.66        1.01      1.82 o 
 -16   5   1       82.07       81.31      4.39 o 
 -15   5   1      175.91      176.19      4.80 o 
 -14   5   1       29.52       25.92      2.07 o 
 -13   5   1       57.74       58.89      2.64 o 
 -12   5   1      123.96      133.84      4.00 o 
 -11   5   1      312.78      314.80      5.73 o 
 -10   5   1      565.25      558.47      7.09 o 
  -9   5   1     1187.38     1161.47     11.96 o 
  -8   5   1       38.28       38.16      2.37 o 
  -7   5   1      134.98      137.92      2.23 o 
  -6   5   1        2.84        0.62      0.38 o 
  -5   5   1       80.27       71.51      1.25 o 
  -4   5   1      210.36      210.31      2.31 o 
  -3   5   1      872.71      838.20      6.73 o 
  -2   5   1       20.38       28.87      0.83 o 
  -1   5   1      195.94      219.41      2.29 o 
   0   5   1        0.00        1.79      0.30 o 
   1   5   1      235.04      238.76      2.41 o 
   2   5   1       98.80       88.97      1.32 o 
   3   5   1       21.32       13.55      0.65 o 
   4   5   1      238.75      263.80      2.81 o 
   5   5   1      941.28      966.29      8.23 o 
   6   5   1      278.61      291.71      3.17 o 
   7   5   1        3.17        2.83      0.55 o 
   8   5   1      169.64      162.53      2.56 o 
   9   5   1        6.65        8.55      0.83 o 
  10   5   1      132.93      129.98      3.33 o 
  11   5   1      109.93      113.50      3.23 o 
  12   5   1        8.37        8.54      1.27 o 
  13   5   1        6.61        9.22      1.42 o 
  14   5   1      164.24      161.22      4.46 o 
  15   5   1       19.09       21.63      1.99 o 
  16   5   1       50.61       47.42      3.17 o 
 -16   6   1      125.54      126.81      4.15 o 
 -15   6   1       64.63       63.34      3.40 o 
 -14   6   1       35.17       37.27      2.12 o 
 -13   6   1       30.93       32.85      1.93 o 
 -12   6   1        4.85        4.53      1.07 o 
 -11   6   1       15.17       16.94      1.55 o 
 -10   6   1        7.09        8.80      0.97 o 
  -9   6   1      132.50      125.78      2.63 o 
  -8   6   1       61.32       58.14      1.61 o 
  -7   6   1      190.07      189.37      2.86 o 
  -6   6   1      732.51      734.13      6.87 o 
  -5   6   1       12.56       14.31      0.76 o 
  -4   6   1      189.95      201.25      2.50 o 
  -3   6   1        4.94        5.69      0.48 o 
  -2   6   1       18.47       22.06      0.81 o 
  -1   6   1      628.24      656.37      5.39 o 
   0   6   1       18.39       13.35      1.01 o 
   1   6   1     1967.66     2037.54     14.17 o 
   2   6   1      103.00       99.78      1.54 o 
   3   6   1        0.20        0.80      0.33 o 
   4   6   1        1.67        2.25      0.44 o 
   5   6   1       85.13       83.58      1.59 o 
   6   6   1      357.22      348.36      3.82 o 
   7   6   1      426.18      413.96      4.58 o 
   8   6   1       80.42       85.56      1.99 o 
   9   6   1       15.49       13.25      1.09 o 
  10   6   1       59.88       56.69      2.72 o 
  11   6   1        5.87        4.61      1.11 o 
  12   6   1        0.83        1.41      1.00 o 
  13   6   1        6.04        8.02      1.46 o 
  14   6   1        0.21        1.61      1.31 o 
  15   6   1        0.14        0.73      1.36 o 
  16   6   1      153.31      159.46      5.90 o 
 -15   7   1        6.61        5.78      1.48 o 
 -14   7   1        0.22        1.55      1.12 o 
 -13   7   1       11.49       12.98      1.47 o 
 -12   7   1        0.53        0.98      0.85 o 
 -11   7   1        0.16       -0.11      0.81 o 
 -10   7   1      363.03      369.91      5.88 o 
  -9   7   1        0.31        0.39      0.66 o 
  -8   7   1        0.57        0.84      0.65 o 
  -7   7   1        1.47        2.52      0.69 o 
  -6   7   1      473.10      473.57      6.41 o 
  -5   7   1      217.37      216.45      2.85 o 
  -4   7   1       29.45       24.34      1.15 o 
  -3   7   1       99.16       89.46      1.80 o 
  -2   7   1       41.74       38.02      1.12 o 
  -1   7   1        0.94        1.89      0.46 o 
   0   7   1      255.08      254.67      3.06 o 
   1   7   1      829.57      856.49      6.91 o 
   2   7   1      228.82      222.72      2.83 o 
   3   7   1        1.39        1.10      0.48 o 
   4   7   1      291.13      281.35      3.62 o 
   5   7   1      210.72      205.57      2.80 o 
   6   7   1      627.02      629.70      6.05 o 
   7   7   1      224.07      234.21      3.40 o 
   8   7   1      270.75      270.24      4.19 o 
   9   7   1       45.62       43.53      2.42 o 
  10   7   1      271.54      267.87      5.44 o 
  11   7   1       85.72       81.65      3.01 o 
  12   7   1        1.61        2.24      1.10 o 
  13   7   1        0.33        1.83      1.76 o 
  14   7   1        0.29        0.88      1.11 o 
  15   7   1       24.77       24.41      2.53 o 
 -14   8   1       68.49       69.83      3.67 o 
 -13   8   1       11.11       12.99      2.04 o 
 -12   8   1       96.42       95.64      3.45 o 
 -11   8   1        6.32        6.03      1.30 o 
 -10   8   1        5.15        3.12      1.16 o 
  -9   8   1       30.48       33.66      1.80 o 
  -8   8   1      101.96      107.56      2.66 o 
  -7   8   1       30.93       34.94      1.56 o 
  -6   8   1        5.58        5.11      0.92 o 
  -5   8   1      163.74      156.66      3.31 o 
  -4   8   1       47.08       45.98      1.45 o 
  -3   8   1       70.02       69.30      1.72 o 
  -2   8   1      160.43      156.72      2.60 o 
  -1   8   1        0.56        1.30      0.59 o 
   0   8   1      265.59      268.43      3.62 o 
   1   8   1       31.72       36.35      1.29 o 
   2   8   1      188.48      188.73      2.92 o 
   3   8   1        0.31        0.65      0.53 o 
   4   8   1        7.55        7.40      0.79 o 
   5   8   1        6.96        6.57      0.80 o 
   6   8   1      234.22      224.67      5.40 o 
   7   8   1       55.32       56.76      2.12 o 
   8   8   1      174.12      173.24      3.39 o 
   9   8   1       18.56       20.06      1.65 o 
  10   8   1       26.62       28.79      1.99 o 
  11   8   1        7.68        8.55      1.80 o 
  12   8   1        0.05        1.74      1.43 o 
  13   8   1        0.91        3.02      3.10 o 
  14   8   1       19.57       19.45      3.51 o 
 -13   9   1        0.23        1.36      1.19 o 
 -12   9   1      230.03      227.07      9.64 o 
 -11   9   1       76.67       74.57      3.56 o 
 -10   9   1       33.17       34.85      2.18 o 
  -9   9   1        0.20        1.56      1.35 o 
  -8   9   1       22.49       22.50      1.81 o 
  -7   9   1        0.82        0.28      0.86 o 
  -6   9   1       10.56        9.72      1.19 o 
  -5   9   1        5.97        7.20      1.04 o 
  -4   9   1        6.00        6.53      1.00 o 
  -3   9   1       22.82       18.54      1.10 o 
  -2   9   1      311.00      307.09      4.54 o 
  -1   9   1        0.79        0.50      0.61 o 
   0   9   1       54.99       51.77      1.61 o 
   1   9   1      248.78      242.06      3.57 o 
   2   9   1      505.72      489.78      6.12 o 
   3   9   1       43.69       47.04      1.59 o 
   4   9   1      136.88      135.71      2.84 o 
   5   9   1       93.63       97.46      2.47 o 
   6   9   1      150.07      138.77      3.32 o 
   7   9   1      112.51      108.11      3.01 o 
   8   9   1       51.81       54.52      2.88 o 
   9   9   1        0.58       -0.71      0.93 o 
  10   9   1        9.28        9.72      1.59 o 
  11   9   1        4.85        5.17      1.47 o 
  12   9   1        0.25        0.78      2.42 o 
  13   9   1       45.18       46.20      5.56 o 
 -11  10   1        9.52       12.21      2.27 o 
 -10  10   1       36.08       32.88      3.29 o 
  -9  10   1       49.20       47.96      2.96 o 
  -8  10   1        3.48        4.79      1.17 o 
  -7  10   1      177.55      177.35      4.69 o 
  -6  10   1        2.35        4.03      1.16 o 
  -5  10   1       13.43       12.77      1.49 o 
  -4  10   1       11.21       11.29      1.56 o 
  -3  10   1       46.87       44.08      2.48 o 
  -2  10   1       87.94       83.36      2.81 o 
  -1  10   1       57.72       57.35      2.38 o 
   0  10   1       11.42       13.70      1.39 o 
   1  10   1       86.46       77.80      2.70 o 
   2  10   1       66.82       70.68      2.62 o 
   3  10   1       16.20       18.25      1.55 o 
   4  10   1       42.02       42.66      1.96 o 
   5  10   1       20.02       21.28      1.71 o 
   6  10   1       17.42       20.12      1.74 o 
   7  10   1      174.49      175.72      4.61 o 
   8  10   1       69.10       66.93      3.77 o 
   9  10   1        1.86        2.28      1.97 o 
  10  10   1       61.34       61.48      4.24 o 
  11  10   1        4.04       -0.92      2.08 o 
 -10  11   1        0.16        3.92      1.59 o 
  -9  11   1      119.00      121.80      5.85 o 
  -8  11   1       34.10       35.45      3.46 o 
  -7  11   1       10.00        9.96      1.88 o 
  -6  11   1        1.69        1.24      1.16 o 
  -5  11   1      138.81      133.93      5.84 o 
  -4  11   1       12.61       11.50      1.69 o 
  -3  11   1      226.02      227.02      6.02 o 
  -2  11   1      583.28      551.38     10.43 o 
  -1  11   1       21.14       18.53      1.66 o 
   0  11   1       62.39       64.79      2.62 o 
   1  11   1        0.76        1.09      0.99 o 
   2  11   1       10.89       10.92      1.49 o 
   3  11   1        5.94        9.48      1.63 o 
   4  11   1        0.56        0.11      1.21 o 
   5  11   1       11.30       13.34      2.28 o 
   6  11   1        6.47        8.18      1.39 o 
   7  11   1       31.08       32.06      2.75 o 
   8  11   1       37.22       40.42      3.64 o 
   9  11   1       30.99       32.22      7.26 o 
  10  11   1        3.51        3.40      1.75 o 
  -7  12   1        5.96        1.81      2.56 o 
  -6  12   1        3.36        4.14      2.67 o 
  -5  12   1       40.81       44.31      5.19 o 
  -4  12   1       74.68       77.05      6.34 o 
  -3  12   1      145.48      151.29      8.49 o 
  -2  12   1        4.73        3.43      1.29 o 
  -1  12   1        0.10        0.00      1.53 o 
   0  12   1       21.47       17.87      1.64 o 
   1  12   1       89.24       89.97      3.19 o 
   2  12   1        5.25        6.76      1.31 o 
   3  12   1       99.04       87.80      4.71 o 
   4  12   1       21.02       18.52      3.69 o 
   5  12   1        1.28        0.40      2.27 o 
   6  12   1       38.57       46.29      5.41 o 
   7  12   1       13.07       21.71      4.17 o 
  -4  13   1       22.58       26.56      4.25 o 
  -3  13   1        0.03        0.58      2.28 o 
  -2  13   1        3.77        0.41      2.17 o 
  -1  13   1        8.70        0.68      2.48 o 
   0  13   1        0.70        3.58      2.64 o 
   2  13   1        6.94        4.58      2.61 o 
   3  13   1       23.59       13.85      3.50 o 
   4  13   1        2.70        7.67      2.88 o 
 -16   0   2       50.61       46.77      3.59 o 
 -14   0   2      586.70      594.23     12.20 o 
 -12   0   2       41.98       37.59      2.00 o 
 -10   0   2     1844.30     1561.03     18.61 o 
  -8   0   2      400.82      364.28      6.43 o 
  -6   0   2      508.97      472.98      8.23 o 
  -2   0   2     1451.17     1522.20     43.29 o 
   0   0   2       74.15       51.30      1.68 o 
   2   0   2    10617.05    10304.25    157.92 o 
   4   0   2      796.61      863.53     17.77 o 
   6   0   2     1719.54     1736.22     16.64 o 
   8   0   2      249.93      256.23      4.08 o 
  10   0   2      298.91      287.83      4.85 o 
  12   0   2      100.21      106.36      3.06 o 
  14   0   2      331.23      330.96      8.86 o 
  16   0   2        0.20       -0.09      1.48 o 
 -17   1   2       73.80       78.22      3.25 o 
 -16   1   2       23.27       27.61      2.10 o 
 -15   1   2        0.01       -0.94      0.94 o 
 -14   1   2       28.81       26.34      1.85 o 
 -13   1   2        9.88       11.01      1.07 o 
 -12   1   2      117.63      126.61      2.42 o 
 -11   1   2      124.24      105.34      1.93 o 
 -10   1   2      770.70      708.81      5.92 o 
  -9   1   2      234.37      296.62      3.07 o 
  -8   1   2       61.61       62.33      1.07 o 
  -7   1   2       87.36       72.12      0.95 o 
  -6   1   2       69.19       61.98      0.92 o 
  -5   1   2       89.24      165.25      2.48 o 
  -4   1   2      184.46      288.34      3.66 o 
  -3   1   2      273.08      271.69      3.76 o 
  -2   1   2      984.64     1043.47     10.95 o 
  -1   1   2     1368.61     1440.21     25.97 o 
   0   1   2     3270.30     3327.81     60.69 o 
   1   1   2      127.36      119.62      1.26 o 
   2   1   2     3968.08     4187.89     35.37 o 
   3   1   2     1812.32     1909.33     20.99 o 
   4   1   2      121.14      111.14      1.97 o 
   5   1   2      219.70      248.86     16.40 o 
   6   1   2       57.17       50.86      1.02 o 
   7   1   2      251.17      264.64      2.90 o 
   8   1   2      609.74      593.23      4.86 o 
   9   1   2      466.46      443.71      4.42 o 
  10   1   2      461.85      463.26      4.34 o 
  11   1   2      443.09      444.80      5.00 o 
  12   1   2      216.83      230.71      3.46 o 
  13   1   2        0.34        0.83      0.60 o 
  14   1   2       61.48       62.42      1.98 o 
  15   1   2        1.97        0.20      1.08 o 
  16   1   2       37.03       41.21      2.42 o 
  17   1   2      215.59      200.80      5.95 o 
 -17   2   2        3.30        2.94      1.52 o 
 -16   2   2        4.55        8.45      1.72 o 
 -15   2   2       43.02       40.57      2.72 o 
 -14   2   2        8.14        9.61      1.15 o 
 -13   2   2        1.57        2.21      0.79 o 
 -12   2   2      129.22      130.05      2.47 o 
 -11   2   2       10.89        8.61      0.78 o 
 -10   2   2        5.92        9.46      0.92 o 
  -9   2   2      649.08      653.55      5.62 o 
  -8   2   2      118.40      108.21      1.48 o 
  -7   2   2      419.52      427.60      3.93 o 
  -6   2   2        1.11        0.91      0.35 o 
  -5   2   2     1288.40     1454.06     12.31 o 
  -4   2   2      144.63      158.22      2.42 o 
  -3   2   2      986.10     1071.84     11.50 o 
  -2   2   2     6134.80     6484.52     80.67 o 
  -1   2   2    32091.30    28552.61    601.66 o 
   0   2   2    14912.94    15433.07    148.64 o 
   1   2   2      270.12      221.86      2.76 o 
   2   2   2      488.61      477.92      5.80 o 
   3   2   2        1.36        3.88      1.13 o 
   4   2   2      760.59      944.66      8.61 o 
   5   2   2     2519.20     2802.51     27.92 o 
   6   2   2      148.32      156.56      1.86 o 
   7   2   2      947.50      917.82      6.36 o 
   8   2   2     2768.50     2563.37     16.93 o 
   9   2   2       69.60       81.23      1.48 o 
  10   2   2        0.45        1.33      0.44 o 
  11   2   2       10.34       14.82      0.94 o 
  12   2   2      136.49      119.34      2.43 o 
  13   2   2       49.34       47.95      1.68 o 
  14   2   2      246.84      238.15      5.02 o 
  15   2   2      167.17      172.85      4.26 o 
  16   2   2        6.20        6.34      2.04 o 
  17   2   2        4.27        4.58      1.66 o 
 -17   3   2       54.98       59.29      3.40 o 
 -16   3   2        0.71        0.15      1.26 o 
 -15   3   2       19.46       18.83      1.81 o 
 -14   3   2     1051.19     1036.64     13.30 o 
 -13   3   2        9.01        7.23      1.10 o 
 -12   3   2       62.04       62.93      1.92 o 
 -11   3   2      165.08      160.98      2.93 o 
 -10   3   2       71.43       64.89      1.75 o 
  -9   3   2      103.74      128.23      2.11 o 
  -8   3   2       64.28       55.53      1.19 o 
  -7   3   2       26.15       24.38      0.85 o 
  -6   3   2        0.23       -0.20      0.34 o 
  -5   3   2       97.86       99.77      1.49 o 
  -4   3   2      408.37      469.13      5.18 o 
  -3   3   2      858.87      845.79      7.61 o 
  -2   3   2      154.70      160.99      2.90 o 
  -1   3   2       64.51       81.89      1.53 o 
   0   3   2      126.88      156.36      1.82 o 
   1   3   2      456.00      508.10      5.77 o 
   2   3   2       84.19       77.91      1.55 o 
   3   3   2     3582.57     3774.02     42.95 o 
   4   3   2      243.32      204.85      3.54 o 
   5   3   2       36.13       34.16      0.86 o 
   6   3   2       53.13       57.48      0.91 o 
   7   3   2       76.61       66.63      1.16 o 
   8   3   2     3202.55     3113.15     21.81 o 
   9   3   2     1133.43     1146.14      9.59 o 
  10   3   2      163.87      149.03      2.71 o 
  11   3   2      491.74      476.56      5.75 o 
  12   3   2       59.56       58.50      1.91 o 
  13   3   2      120.45      115.34      4.68 o 
  14   3   2        2.56        2.40      1.02 o 
  15   3   2       84.30       77.36      2.79 o 
  16   3   2        5.39        4.72      1.17 o 
  17   3   2       93.28       90.75      6.46 o 
 -17   4   2        3.26        2.98      3.15 o 
 -16   4   2       17.45       22.11      3.21 o 
 -15   4   2        0.96        0.45      1.06 o 
 -14   4   2      182.99      177.50      4.01 o 
 -13   4   2      339.48      336.23      5.54 o 
 -12   4   2        1.76        2.46      0.83 o 
 -11   4   2       15.59       16.43      1.09 o 
 -10   4   2       41.75       43.75      1.51 o 
  -9   4   2      376.57      386.24      4.67 o 
  -8   4   2        3.42        3.12      0.90 o 
  -7   4   2     1294.27     1235.14     10.14 o 
  -6   4   2      232.24      259.83      3.52 o 
  -5   4   2        0.74        1.20      0.53 o 
  -4   4   2      597.96      681.22      6.62 o 
  -3   4   2      101.51      135.68      2.24 o 
  -2   4   2      106.55      112.66      1.74 o 
  -1   4   2       22.05       18.18      0.68 o 
   0   4   2     2862.01     2971.06     22.34 o 
   1   4   2      306.01      299.96      2.65 o 
   2   4   2       69.71       67.88      1.10 o 
   3   4   2       17.34       10.85      0.98 o 
   4   4   2       23.75       22.02      0.72 o 
   5   4   2      904.56      902.44      7.42 o 
   6   4   2       12.72       16.79      0.65 o 
   7   4   2      486.02      476.36      4.18 o 
   8   4   2      662.22      623.34      5.84 o 
   9   4   2       79.21       70.83      1.64 o 
  10   4   2        1.37        1.42      0.68 o 
  11   4   2       29.76       29.31      1.38 o 
  12   4   2        6.01        3.82      0.91 o 
  13   4   2      141.00      135.83      3.35 o 
  14   4   2      427.01      417.46      6.55 o 
  15   4   2       19.58       21.52      1.73 o 
  16   4   2        6.64        7.51      2.04 o 
  17   4   2      134.70      139.60      5.95 o 
 -16   5   2        1.52        2.54      1.26 o 
 -15   5   2        4.08        3.18      1.16 o 
 -14   5   2        0.23       -0.31      1.35 o 
 -13   5   2        0.01        0.31      0.92 o 
 -12   5   2      215.79      217.97      4.83 o 
 -11   5   2      114.85      119.16      2.97 o 
 -10   5   2       37.84       45.96      1.84 o 
  -9   5   2       71.08       72.57      1.99 o 
  -8   5   2      476.65      451.88      5.38 o 
  -7   5   2       95.38       83.48      1.77 o 
  -6   5   2      563.79      516.68      4.76 o 
  -5   5   2      157.98      182.41      2.13 o 
  -4   5   2     3089.72     3051.79     20.05 o 
  -3   5   2       94.35      100.89      1.52 o 
  -2   5   2     1430.14     1508.93     12.16 o 
  -1   5   2     2498.39     2740.45     18.36 o 
   0   5   2      209.38      199.57      2.13 o 
   1   5   2      194.49      185.77      2.03 o 
   2   5   2      128.48      109.04      1.56 o 
   3   5   2        0.29        0.94      0.50 o 
   4   5   2       94.29       89.56      1.54 o 
   5   5   2      164.57      140.46      1.93 o 
   6   5   2      155.99      156.73      2.06 o 
   7   5   2       27.39       23.00      0.83 o 
   8   5   2       25.27       22.91      1.08 o 
   9   5   2       18.75       15.22      1.46 o 
  10   5   2       58.86       61.32      1.81 o 
  11   5   2       77.97       67.85      2.57 o 
  12   5   2      153.71      150.38      4.08 o 
  13   5   2       90.40       89.71      3.19 o 
  14   5   2      286.21      283.26      6.41 o 
  15   5   2       88.68       93.60      4.11 o 
  16   5   2       83.22       83.54      3.96 o 
 -16   6   2       75.41       69.32      3.22 o 
 -15   6   2        1.03        0.78      1.06 o 
 -14   6   2       54.45       51.59      2.37 o 
 -13   6   2       41.86       44.09      2.16 o 
 -12   6   2       34.49       32.58      1.84 o 
 -11   6   2       79.48       83.78      2.36 o 
 -10   6   2        4.23        3.02      0.80 o 
  -9   6   2      588.09      579.28      7.45 o 
  -8   6   2       90.35       91.08      2.03 o 
  -7   6   2      213.91      214.88      3.40 o 
  -6   6   2      139.63      126.95      2.23 o 
  -5   6   2      529.04      497.42      5.54 o 
  -4   6   2        4.00        4.25      0.55 o 
  -3   6   2      106.80      118.03      1.87 o 
  -2   6   2      171.53      160.11      2.07 o 
  -1   6   2      258.80      264.02      2.93 o 
   0   6   2      916.04      854.87      7.04 o 
   1   6   2       15.93       21.77      0.80 o 
   2   6   2       35.50       35.60      0.98 o 
   3   6   2      241.89      230.34      2.66 o 
   4   6   2      264.60      258.27      2.95 o 
   5   6   2       19.49       18.93      0.87 o 
   6   6   2       90.89       93.43      1.85 o 
   7   6   2      228.90      223.54      3.59 o 
   8   6   2      265.84      283.04      3.69 o 
   9   6   2       40.21       44.01      1.93 o 
  10   6   2        0.01       -0.18      0.68 o 
  11   6   2      242.08      231.64      4.86 o 
  12   6   2      364.57      350.07      6.43 o 
  13   6   2        8.97       11.33      1.52 o 
  14   6   2      103.63      109.06      4.25 o 
  15   6   2        6.04        5.72      1.66 o 
  16   6   2      186.20      189.27      7.15 o 
 -15   7   2       13.90       13.60      2.42 o 
 -14   7   2        9.99        7.97      1.56 o 
 -13   7   2      114.83      112.19      3.34 o 
 -12   7   2       61.15       64.67      3.91 o 
 -11   7   2       14.73       12.15      1.59 o 
 -10   7   2        9.97        6.86      1.02 o 
  -9   7   2       33.89       32.23      1.59 o 
  -8   7   2       20.80       18.99      1.22 o 
  -7   7   2       40.57       34.53      1.76 o 
  -6   7   2      715.80      683.29      7.49 o 
  -5   7   2      136.56      158.04      2.57 o 
  -4   7   2        0.75        0.71      0.45 o 
  -3   7   2      214.23      209.05      2.92 o 
  -2   7   2        0.17        0.96      0.46 o 
  -1   7   2       81.08       78.93      1.79 o 
   0   7   2      124.26      113.42      2.01 o 
   1   7   2       20.98       21.39      0.89 o 
   2   7   2      139.81      130.60      2.04 o 
   3   7   2      171.81      173.44      2.61 o 
   4   7   2      958.91      940.85      8.70 o 
   5   7   2      197.94      195.98      2.70 o 
   6   7   2        5.23        6.54      0.65 o 
   7   7   2        0.24        0.24      0.55 o 
   8   7   2       39.37       38.15      1.53 o 
   9   7   2        9.00        8.51      1.21 o 
  10   7   2       49.53       50.34      2.66 o 
  11   7   2      146.00      146.96      4.60 o 
  12   7   2       71.25       69.61      3.33 o 
  13   7   2        8.87        8.33      1.37 o 
  14   7   2        3.03        6.40      1.65 o 
  15   7   2        0.43        3.27      1.76 o 
 -14   8   2       33.78       35.83      2.99 o 
 -13   8   2       40.79       38.24      2.87 o 
 -12   8   2       38.12       39.26      2.41 o 
 -11   8   2        0.80        0.50      0.98 o 
 -10   8   2        4.17        8.03      2.00 o 
  -9   8   2        1.61        2.56      1.06 o 
  -8   8   2       79.87       80.81      3.19 o 
  -7   8   2      151.42      146.58      3.02 o 
  -6   8   2       15.91       17.49      1.16 o 
  -5   8   2       50.08       54.02      1.95 o 
  -4   8   2       57.44       52.80      1.70 o 
  -3   8   2        0.59        0.56      0.51 o 
  -2   8   2       38.34       35.35      1.37 o 
  -1   8   2       30.52       27.29      1.31 o 
   0   8   2       63.04       67.69      1.67 o 
   1   8   2      437.00      410.72      4.42 o 
   2   8   2       35.13       38.41      1.23 o 
   3   8   2       11.78       13.37      1.01 o 
   4   8   2       73.30       64.78      1.91 o 
   5   8   2       40.56       42.15      1.65 o 
   6   8   2       86.37       83.93      2.41 o 
   7   8   2       22.42       21.55      1.30 o 
   8   8   2      150.34      155.65      3.86 o 
   9   8   2       88.32       88.67      2.99 o 
  10   8   2       27.35       27.87      2.33 o 
  11   8   2       24.96       27.08      1.99 o 
  12   8   2       21.00       18.78      1.79 o 
  13   8   2      234.65      251.50      6.78 o 
  14   8   2        6.83       13.86      4.84 o 
 -13   9   2       24.81       20.96      4.07 o 
 -12   9   2        1.92        0.71      1.52 o 
 -11   9   2       24.45       26.50      3.58 o 
 -10   9   2       39.48       41.02      2.46 o 
  -9   9   2        6.71        5.30      1.23 o 
  -8   9   2        9.90       11.65      1.79 o 
  -7   9   2        9.78        9.58      1.36 o 
  -6   9   2       50.53       46.59      2.00 o 
  -5   9   2      157.84      153.86      3.50 o 
  -4   9   2      130.37      123.13      2.74 o 
  -3   9   2      463.74      445.16      6.42 o 
  -2   9   2        9.93       11.27      1.00 o 
  -1   9   2       16.77       14.56      1.09 o 
   0   9   2        1.27        0.00      0.61 o 
   1   9   2       64.05       66.00      1.80 o 
   2   9   2      797.39      760.65      7.74 o 
   3   9   2      308.61      312.00      4.25 o 
   4   9   2      278.11      265.77      3.89 o 
   5   9   2        9.99       10.45      1.30 o 
   6   9   2      101.68      104.51      2.58 o 
   7   9   2      200.07      193.04      5.12 o 
   8   9   2      100.11       85.23      3.51 o 
   9   9   2       80.83       81.76      3.52 o 
  10   9   2       97.39       98.74      3.97 o 
  11   9   2        6.17        5.11      2.02 o 
  12   9   2        1.52       -0.97      3.13 o 
  13   9   2       55.94       55.72      3.34 o 
 -11  10   2       10.94       16.21      3.80 o 
 -10  10   2       16.12       13.31      3.51 o 
  -9  10   2       44.40       45.91      2.94 o 
  -8  10   2       68.92       65.21      2.93 o 
  -7  10   2       78.63       82.55      3.17 o 
  -6  10   2       35.50       39.91      2.30 o 
  -5  10   2        1.30        0.64      0.85 o 
  -4  10   2      162.46      153.38      4.65 o 
  -3  10   2        2.17        1.59      0.92 o 
  -2  10   2       18.80       20.54      1.61 o 
  -1  10   2        1.25        2.55      0.86 o 
   0  10   2      107.91      101.25      2.75 o 
   1  10   2        4.91        4.24      0.89 o 
   2  10   2      216.86      207.56      4.11 o 
   3  10   2      233.57      218.12      4.21 o 
   4  10   2      328.38      332.39      6.22 o 
   5  10   2      233.45      225.02      5.61 o 
   6  10   2        3.91        5.32      1.19 o 
   7  10   2        0.17        2.79      1.05 o 
   8  10   2       33.39       35.71      2.52 o 
   9  10   2       32.71       35.43      2.52 o 
  10  10   2       24.78       22.38      2.98 o 
  11  10   2       45.59       38.76      3.61 o 
 -10  11   2        2.20        5.48      1.80 o 
  -9  11   2        2.01        3.41      1.71 o 
  -8  11   2       99.96       96.60      5.15 o 
  -7  11   2        1.92        3.00      1.71 o 
  -6  11   2       49.63       49.32      2.94 o 
  -5  11   2        0.97        0.55      1.10 o 
  -4  11   2        7.85        7.98      1.55 o 
  -3  11   2      170.85      156.49      4.92 o 
  -2  11   2      169.27      164.40      4.98 o 
  -1  11   2        3.84        1.35      1.39 o 
   0  11   2       19.43       20.42      1.66 o 
   1  11   2        0.41       -0.69      0.83 o 
   2  11   2       10.66       10.81      1.41 o 
   3  11   2        3.15        4.72      1.12 o 
   4  11   2      181.85      178.87      5.26 o 
   5  11   2       20.16       19.07      1.97 o 
   6  11   2        0.76        0.36      0.94 o 
   7  11   2       37.06       40.43      5.16 o 
   8  11   2        0.01        0.55      1.64 o 
   9  11   2       14.35       11.46      2.50 o 
  10  11   2       22.86       28.39      3.28 o 
  -7  12   2      134.85      125.29      8.28 o 
  -6  12   2       35.00       39.16      4.91 o 
  -5  12   2       53.60       45.05      5.30 o 
  -4  12   2       44.02       52.48      5.41 o 
  -3  12   2        2.12        4.14      2.58 o 
  -2  12   2       90.98       85.08      3.64 o 
  -1  12   2        0.83        1.93      0.96 o 
   0  12   2        3.56        4.28      1.18 o 
   1  12   2        1.23        0.15      1.08 o 
   2  12   2        0.77        1.34      1.09 o 
   3  12   2       16.39       11.90      2.93 o 
   4  12   2        6.95        2.48      2.43 o 
   5  12   2        2.48        3.41      2.66 o 
   6  12   2       18.08       26.80      4.39 o 
   7  12   2        0.04        1.42      1.76 o 
  -4  13   2        0.70        1.25      2.43 o 
  -3  13   2        0.70       -0.23      2.12 o 
  -2  13   2       44.49       52.83      5.31 o 
  -1  13   2        0.08       -1.76      1.76 o 
   0  13   2        6.16       -0.38      2.46 o 
   3  13   2        9.11       11.99      3.14 o 
   4  13   2        0.08       -0.50      2.03 o 
 -17   0   3       33.98       36.79      3.76 o 
 -15   0   3     1441.16     1476.80     24.00 o 
 -13   0   3       62.88       67.24      2.80 o 
 -11   0   3      641.36      576.34      7.92 o 
  -9   0   3      418.86      371.80      7.23 o 
  -7   0   3      248.58      226.93      2.98 o 
  -5   0   3      473.14      657.26     11.03 o 
  -3   0   3       86.19       63.41      1.75 o 
  -1   0   3      308.31      337.80      7.50 o 
   1   0   3     1081.50     1177.92     17.33 o 
   3   0   3      136.52      138.60      2.43 o 
   5   0   3     3563.69     3848.36     42.42 o 
   7   0   3      181.04      190.18      3.61 o 
   9   0   3      869.95      829.03      9.95 o 
  11   0   3      232.20      234.27      4.52 o 
  13   0   3       16.84       22.20      1.98 o 
  15   0   3      204.62      215.73      8.17 o 
  17   0   3      191.30      186.88      9.84 o 
 -17   1   3        0.05        0.02      1.33 o 
 -16   1   3       44.03       42.06      2.44 o 
 -15   1   3       50.69       52.76      2.59 o 
 -14   1   3      106.81      107.89      4.19 o 
 -13   1   3       27.71       28.08      1.52 o 
 -12   1   3      581.81      572.18      8.87 o 
 -11   1   3      161.25      152.27      2.92 o 
 -10   1   3      923.71      812.83      6.85 o 
  -9   1   3      803.25      711.86      5.76 o 
  -8   1   3       25.87       13.13      0.56 o 
  -7   1   3      119.20      126.91      1.45 o 
  -6   1   3      246.45      261.91      2.54 o 
  -5   1   3     1122.95     1278.69     14.80 o 
  -4   1   3      807.57      868.58      8.43 o 
  -3   1   3     8253.31     8924.49    103.35 o 
  -2   1   3     5044.34     5170.73     59.58 o 
  -1   1   3        0.54        0.02      0.24 o 
   0   1   3     8566.82     8944.08     83.95 o 
   1   1   3     4713.62     5033.83     38.54 o 
   2   1   3     3169.86     3403.22     25.96 o 
   3   1   3      360.68      409.74      4.91 o 
   4   1   3        2.21        0.42      0.18 o 
   5   1   3     1956.25     2043.25     19.72 o 
   6   1   3     1359.93     1561.85     10.70 o 
   7   1   3      231.59      236.57      2.57 o 
   8   1   3        7.72        9.12      0.57 o 
   9   1   3       14.03        9.32      0.60 o 
  10   1   3        6.23        8.14      0.69 o 
  11   1   3      215.27      203.63      2.94 o 
  12   1   3        0.21        0.33      0.53 o 
  13   1   3        1.24        0.22      0.59 o 
  14   1   3        0.73        0.78      0.70 o 
  15   1   3        5.11        3.69      0.97 o 
  16   1   3        1.53        0.91      1.09 o 
  17   1   3      141.79      142.13      5.01 o 
 -17   2   3        7.11        7.85      1.80 o 
 -16   2   3       26.85       28.31      2.53 o 
 -15   2   3       52.60       49.86      2.96 o 
 -14   2   3      264.94      258.06      6.11 o 
 -13   2   3       52.89       51.71      1.88 o 
 -12   2   3      319.64      320.69      4.16 o 
 -11   2   3       76.85       76.58      1.79 o 
 -10   2   3       37.15       33.90      1.29 o 
  -9   2   3      168.25      129.17      2.11 o 
  -8   2   3      339.37      301.20      2.90 o 
  -7   2   3     1360.61     1428.07      9.89 o 
  -6   2   3     2556.42     2721.40     20.34 o 
  -5   2   3      140.98      156.58      2.08 o 
  -4   2   3     1495.74     1779.76     18.69 o 
  -3   2   3       98.79       87.08      1.81 o 
  -2   2   3      461.36      553.14      9.78 o 
  -1   2   3     7344.91     7775.75     80.71 o 
   0   2   3    10464.63    10769.77    124.17 o 
   1   2   3       90.23       93.69      1.69 o 
   2   2   3     4624.83     4799.51    109.10 o 
   3   2   3     2263.03     2598.33     25.48 o 
   4   2   3      126.35      141.33      1.99 o 
   5   2   3     1073.33     1152.92      8.33 o 
   6   2   3     3761.32     3953.38     26.30 o 
   7   2   3      234.64      205.84      2.43 o 
   8   2   3     1635.17     1655.43     11.29 o 
   9   2   3      239.94      237.19      2.70 o 
  10   2   3        0.10        0.17      0.42 o 
  11   2   3       57.76       59.64      1.80 o 
  12   2   3       91.50       97.35      2.39 o 
  13   2   3       13.79       14.57      1.20 o 
  14   2   3      291.62      284.33      4.97 o 
  15   2   3        1.81        1.70      1.03 o 
  16   2   3       20.80       21.14      1.93 o 
  17   2   3        1.73        2.00      1.48 o 
 -17   3   3       26.59       27.89      2.86 o 
 -16   3   3       11.47       11.81      2.48 o 
 -15   3   3      220.40      209.19      7.95 o 
 -14   3   3       82.25       86.57      2.83 o 
 -13   3   3      446.68      456.24      6.62 o 
 -12   3   3      164.28      162.21      3.12 o 
 -11   3   3       61.25       58.68      1.79 o 
 -10   3   3      230.10      217.96      3.35 o 
  -9   3   3       28.81       22.99      0.97 o 
  -8   3   3       28.47       33.16      1.04 o 
  -7   3   3        4.66        1.83      0.63 o 
  -6   3   3      430.58      440.97      4.27 o 
  -5   3   3      108.20      130.16      1.94 o 
  -4   3   3     1166.54     1162.42     10.28 o 
  -3   3   3      889.03     1020.31      9.06 o 
  -2   3   3     1112.34     1191.01     12.87 o 
  -1   3   3     1275.37     1501.56     15.88 o 
   0   3   3      835.62      929.98      9.78 o 
   1   3   3      835.50      891.73      9.43 o 
   2   3   3     1283.20     1309.17     13.39 o 
   3   3   3     2862.11     3100.20     29.47 o 
   4   3   3     3073.68     3306.45     29.09 o 
   5   3   3      367.18      355.60      3.45 o 
   6   3   3      987.59      916.74      6.56 o 
   7   3   3       21.35       19.15      0.70 o 
   8   3   3        6.06        3.99      0.47 o 
   9   3   3        0.67        1.53      0.47 o 
  10   3   3      951.77      862.43      8.60 o 
  11   3   3       16.55       13.97      1.07 o 
  12   3   3       96.02       92.28      2.35 o 
  13   3   3        0.19        0.42      0.67 o 
  14   3   3      143.77      136.80      3.51 o 
  15   3   3       10.20        8.73      1.32 o 
  16   3   3       29.01       27.55      1.92 o 
  17   3   3       12.98       16.40      1.92 o 
 -17   4   3       38.15       50.28      5.65 o 
 -16   4   3      228.75      216.38      7.61 o 
 -15   4   3      116.78      122.19      7.79 o 
 -14   4   3       19.78       18.62      1.56 o 
 -13   4   3        2.68        2.96      0.92 o 
 -12   4   3       13.65       15.84      1.40 o 
 -11   4   3        6.64        9.43      0.93 o 
 -10   4   3        3.95        4.70      0.73 o 
  -9   4   3      572.75      559.67      6.05 o 
  -8   4   3        0.60        1.40      0.49 o 
  -7   4   3      501.32      426.12      4.41 o 
  -6   4   3     1249.88     1244.98     10.18 o 
  -5   4   3       68.09       57.01      1.15 o 
  -4   4   3      371.55      427.61      4.19 o 
  -3   4   3       56.04       71.30      1.87 o 
  -2   4   3      527.44      564.94      5.57 o 
  -1   4   3     1236.49     1242.31     10.20 o 
   0   4   3      474.58      475.51      4.35 o 
   1   4   3      246.03      287.09      2.95 o 
   2   4   3      165.29      167.19      2.24 o 
   3   4   3       37.38       35.17      0.98 o 
   4   4   3        1.55        7.02      0.60 o 
   5   4   3       15.38       21.72      0.75 o 
   6   4   3      290.07      287.48      2.62 o 
   7   4   3      116.78      114.32      1.67 o 
   8   4   3       98.63       88.44      1.60 o 
   9   4   3      866.77      802.20      7.99 o 
  10   4   3       27.95       34.78      1.41 o 
  11   4   3       69.67       64.04      1.92 o 
  12   4   3       98.06       93.22      2.40 o 
  13   4   3       13.80       14.29      1.36 o 
  14   4   3      205.38      205.31      4.37 o 
  15   4   3      228.98      232.65      4.84 o 
  16   4   3      184.11      189.34      4.92 o 
  17   4   3       23.12       27.73      2.24 o 
 -16   5   3      102.95      107.90      3.78 o 
 -15   5   3       17.19       18.18      1.64 o 
 -14   5   3        1.14        1.54      0.98 o 
 -13   5   3        7.89        3.48      0.99 o 
 -12   5   3       29.48       34.06      2.08 o 
 -11   5   3      482.57      489.40      6.74 o 
 -10   5   3        1.95        1.21      0.72 o 
  -9   5   3      281.76      276.68      4.00 o 
  -8   5   3      225.95      230.98      3.26 o 
  -7   5   3       63.04       67.09      1.60 o 
  -6   5   3     1785.30     1797.84     13.39 o 
  -5   5   3     1339.84     1287.16      9.87 o 
  -4   5   3       35.34       50.05      1.04 o 
  -3   5   3      111.93       93.55      1.54 o 
  -2   5   3       84.68       92.95      1.55 o 
  -1   5   3     1263.96     1290.00      9.81 o 
   0   5   3       29.23       33.57      0.84 o 
   1   5   3        0.15        0.49      0.50 o 
   2   5   3        3.55        6.81      0.44 o 
   3   5   3     1253.24     1159.13      9.65 o 
   4   5   3      185.63      197.73      2.47 o 
   5   5   3      935.56      934.65      7.63 o 
   6   5   3      179.85      158.47      2.44 o 
   7   5   3      129.29      128.24      1.85 o 
   8   5   3      404.05      376.42      3.90 o 
   9   5   3      659.91      609.68      7.50 o 
  10   5   3        3.77        1.46      0.76 o 
  11   5   3      240.63      232.43      3.79 o 
  12   5   3       51.32       47.55      1.97 o 
  13   5   3       40.89       41.38      2.27 o 
  14   5   3       38.44       35.29      2.31 o 
  15   5   3        4.78        5.32      1.56 o 
  16   5   3       73.65       81.37      4.35 o 
 -16   6   3      155.71      162.32      7.45 o 
 -15   6   3       42.62       42.20      2.57 o 
 -14   6   3       23.69       23.40      1.82 o 
 -13   6   3      137.72      145.15      3.71 o 
 -12   6   3       15.00       13.52      1.38 o 
 -11   6   3        0.09       -0.54      0.63 o 
 -10   6   3        2.10        2.61      0.79 o 
  -9   6   3      864.68      847.16      8.34 o 
  -8   6   3       16.86       16.60      1.02 o 
  -7   6   3      379.73      404.83      4.66 o 
  -6   6   3     1360.87     1325.62     11.19 o 
  -5   6   3     1207.97     1180.49      9.87 o 
  -4   6   3      985.58     1017.48      8.86 o 
  -3   6   3      248.86      273.88      3.01 o 
  -2   6   3      155.88      151.24      2.02 o 
  -1   6   3      119.92      104.52      1.91 o 
   0   6   3      411.43      477.12      4.77 o 
   1   6   3      451.11      459.30      4.33 o 
   2   6   3       59.11       62.88      1.26 o 
   3   6   3      140.19      138.48      2.00 o 
   4   6   3       39.80       40.52      1.06 o 
   5   6   3       22.58       26.58      1.34 o 
   6   6   3      113.52      110.17      2.00 o 
   7   6   3      757.35      721.36      7.05 o 
   8   6   3       20.63       18.62      1.11 o 
   9   6   3        0.10        0.92      0.62 o 
  10   6   3        0.70        1.33      0.70 o 
  11   6   3       69.08       67.98      2.60 o 
  12   6   3        5.41        7.51      1.51 o 
  13   6   3       87.67       84.39      3.36 o 
  14   6   3      113.08      118.08      3.80 o 
  15   6   3       52.88       45.08      3.63 o 
 -15   7   3        0.02        1.84      1.19 o 
 -14   7   3       43.30       46.95      3.49 o 
 -13   7   3        4.31        4.05      1.07 o 
 -12   7   3       14.14       13.73      2.06 o 
 -11   7   3      227.32      223.45      4.48 o 
 -10   7   3      263.34      263.94      4.32 o 
  -9   7   3       40.05       39.67      1.63 o 
  -8   7   3        1.15        1.46      0.69 o 
  -7   7   3      168.91      160.30      3.06 o 
  -6   7   3       93.97       88.14      2.16 o 
  -5   7   3      133.59      139.86      2.42 o 
  -4   7   3     1109.93     1030.04      9.23 o 
  -3   7   3       33.02       26.95      0.97 o 
  -2   7   3       56.73       61.10      1.59 o 
  -1   7   3      182.33      168.41      2.72 o 
   0   7   3       46.90       49.53      1.23 o 
   1   7   3      227.11      218.39      2.75 o 
   2   7   3       68.91       68.45      2.10 o 
   3   7   3       39.74       46.31      1.95 o 
   4   7   3       54.64       52.43      1.66 o 
   5   7   3       27.82       27.80      1.29 o 
   6   7   3        0.31       -0.24      0.53 o 
   7   7   3       27.94       25.44      1.54 o 
   8   7   3       41.03       41.41      1.71 o 
   9   7   3      103.10       94.15      3.34 o 
  10   7   3      114.32      120.21      3.94 o 
  11   7   3       21.04       23.29      2.11 o 
  12   7   3      323.42      321.77      8.09 o 
  13   7   3      228.70      222.62     13.99 o 
  14   7   3      112.90      117.75      5.64 o 
  15   7   3       44.09       40.85      3.01 o 
 -14   8   3       12.19       14.98      2.07 o 
 -13   8   3        5.21        4.36      1.57 o 
 -12   8   3       12.71       13.88      1.68 o 
 -11   8   3       35.30       33.80      2.19 o 
 -10   8   3      260.85      252.26      5.48 o 
  -9   8   3       17.88       16.05      1.47 o 
  -8   8   3      307.52      303.16      4.75 o 
  -7   8   3       36.16       37.82      1.62 o 
  -6   8   3        0.38        0.83      0.88 o 
  -5   8   3       79.34       76.12      2.31 o 
  -4   8   3       32.76       34.04      1.42 o 
  -3   8   3       33.28       30.32      1.35 o 
  -2   8   3      107.88      107.94      2.28 o 
  -1   8   3        3.81        2.92      0.62 o 
   0   8   3      467.51      437.78      5.38 o 
   1   8   3       16.37       18.64      0.92 o 
   2   8   3      107.63      110.01      2.01 o 
   3   8   3      148.36      152.82      3.20 o 
   4   8   3        0.33       -0.35      0.56 o 
   5   8   3       35.32       32.48      1.47 o 
   6   8   3      915.87      903.64      8.93 o 
   7   8   3        1.11        1.33      0.74 o 
   8   8   3       39.31       38.19      3.11 o 
   9   8   3        2.69        0.93      0.97 o 
  10   8   3        3.33        4.26      1.11 o 
  11   8   3       32.93       33.41      2.10 o 
  12   8   3        9.66        9.20      1.41 o 
  13   8   3        0.11       -0.35      1.12 o 
  14   8   3        1.17        1.62      2.11 o 
 -13   9   3       62.84       61.56      5.02 o 
 -12   9   3       49.99       51.73      3.25 o 
 -11   9   3       17.68       18.30      2.19 o 
 -10   9   3      105.04      111.82      3.68 o 
  -9   9   3        0.20       -0.21      0.87 o 
  -8   9   3      295.23      284.35      6.10 o 
  -7   9   3       11.25       12.79      1.53 o 
  -6   9   3       48.09       49.66      2.37 o 
  -5   9   3        0.04        0.09      0.70 o 
  -4   9   3        2.26        3.37      0.86 o 
  -3   9   3      298.98      279.13      4.76 o 
  -2   9   3      144.31      136.76      3.13 o 
  -1   9   3      168.87      155.55      3.08 o 
   0   9   3       47.46       48.97      1.70 o 
   1   9   3      133.68      129.89      2.52 o 
   2   9   3      329.83      322.09      3.99 o 
   3   9   3      340.95      337.52      4.46 o 
   4   9   3      141.55      151.96      2.80 o 
   5   9   3      664.46      647.69      7.10 o 
   6   9   3      450.50      445.34      5.76 o 
   7   9   3       36.20       38.06      2.67 o 
   8   9   3        0.61        0.66      1.44 o 
   9   9   3        3.07        4.29      1.28 o 
  10   9   3       90.53       90.21      3.80 o 
  11   9   3      129.50      133.21      6.03 o 
  12   9   3        6.30        9.98      2.28 o 
  13   9   3        0.77       -0.86      1.55 o 
 -11  10   3       24.32       27.02      5.36 o 
 -10  10   3        5.66        2.17      1.61 o 
  -9  10   3       28.21       30.79      2.64 o 
  -8  10   3        8.28       10.50      1.52 o 
  -7  10   3       28.18       30.07      2.10 o 
  -6  10   3        5.95        7.49      1.33 o 
  -5  10   3       11.90       11.61      1.66 o 
  -4  10   3       14.25       12.92      1.65 o 
  -3  10   3       17.24       17.95      1.68 o 
  -2  10   3       18.45       17.27      1.82 o 
  -1  10   3      250.49      240.09      5.06 o 
   0  10   3        8.90       10.04      1.14 o 
   1  10   3       46.05       44.07      1.91 o 
   2  10   3      220.29      204.98      4.50 o 
   3  10   3      374.92      366.54      5.74 o 
   4  10   3       10.21        9.80      1.45 o 
   5  10   3      184.97      198.59      4.13 o 
   6  10   3       26.04       28.20      2.49 o 
   7  10   3       55.03       59.87      3.88 o 
   8  10   3        8.98       10.18      2.29 o 
   9  10   3      100.85       96.05      4.29 o 
  10  10   3        2.56        5.68      2.02 o 
  11  10   3        1.69        7.02      2.04 o 
 -10  11   3        0.91        3.11      2.15 o 
  -9  11   3        3.86        5.71      2.47 o 
  -8  11   3       20.45       23.56      4.13 o 
  -7  11   3       70.52       65.58     12.16 o 
  -6  11   3       20.49       17.93      3.84 o 
  -5  11   3       11.34       10.55      1.69 o 
  -4  11   3        0.06        2.16      1.12 o 
  -3  11   3       13.24       14.84      1.83 o 
  -2  11   3        0.31        2.41      1.80 o 
  -1  11   3       39.91       39.20      2.48 o 
   0  11   3        9.10        8.13      1.47 o 
   1  11   3        0.23       -0.66      1.11 o 
   2  11   3       11.27       11.43      1.44 o 
   3  11   3        7.02        8.34      1.40 o 
   4  11   3        3.59        2.99      1.34 o 
   5  11   3        1.99        2.68      1.41 o 
   6  11   3        2.38        1.95      1.39 o 
   7  11   3        2.04        0.88      1.47 o 
   8  11   3        1.30        0.25      1.59 o 
   9  11   3       67.82       66.45      4.37 o 
  10  11   3      134.97      137.88      7.47 o 
  -7  12   3       10.81       10.65      3.22 o 
  -6  12   3       19.18       27.49      4.43 o 
  -5  12   3       11.46       17.63      3.76 o 
  -4  12   3       70.93       65.44      6.00 o 
  -3  12   3        3.94        6.45      2.99 o 
  -2  12   3       81.95       73.46      5.38 o 
  -1  12   3        5.49        9.67      1.60 o 
   0  12   3       53.63       48.62      2.80 o 
   1  12   3       26.50       28.75      2.23 o 
   2  12   3       17.02       15.85      1.97 o 
   3  12   3       12.30       10.65      2.02 o 
   4  12   3        4.86        8.25      2.81 o 
   5  12   3        5.50        4.39      2.82 o 
   6  12   3       12.73       14.12      3.59 o 
   7  12   3       11.91       14.79      2.64 o 
  -3  13   3      192.50      180.87      9.68 o 
  -2  13   3        0.01        1.46      2.38 o 
  -1  13   3       11.40       13.94      3.47 o 
   0  13   3       17.05        9.28      3.26 o 
   1  13   3        1.89        1.36      2.47 o 
 -16   0   4        6.83        5.97      2.22 o 
 -14   0   4      324.73      332.11      8.48 o 
 -12   0   4       73.83       77.26      2.81 o 
 -10   0   4        0.42        2.38      0.73 o 
  -8   0   4      809.58      830.95      9.50 o 
  -6   0   4     3335.60     3619.13     34.39 o 
  -4   0   4       32.77       29.50      1.35 o 
  -2   0   4     1119.92      986.60     19.84 o 
   0   0   4     4601.04     4728.17     93.48 o 
   2   0   4     1439.00     1534.99     29.81 o 
   4   0   4       46.43       76.03      2.45 o 
   6   0   4      664.95      540.43      6.08 o 
   8   0   4      571.06      509.14      7.45 o 
  10   0   4      129.32      120.83      2.97 o 
  12   0   4      420.26      440.93      7.01 o 
  14   0   4       39.19       35.92      2.16 o 
  16   0   4        7.50        8.55      2.13 o 
 -17   1   4       47.45       50.14      3.22 o 
 -16   1   4        5.61        5.42      1.34 o 
 -15   1   4      795.64      804.34     10.91 o 
 -14   1   4      204.14      205.01      4.58 o 
 -13   1   4       49.79       54.95      2.01 o 
 -12   1   4      293.35      282.03      4.43 o 
 -11   1   4       94.43       96.25      2.12 o 
 -10   1   4        0.14        3.57      0.56 o 
  -9   1   4      190.00      174.72      2.61 o 
  -8   1   4       35.14       44.05      0.94 o 
  -7   1   4       49.49       58.39      1.01 o 
  -6   1   4       23.70       28.38      0.75 o 
  -5   1   4      520.07      668.78      8.77 o 
  -4   1   4     2163.43     2387.91     27.61 o 
  -3   1   4     1046.48     1064.29     12.80 o 
  -2   1   4        9.30        8.50      0.46 o 
  -1   1   4     1294.23     1536.65     14.09 o 
   0   1   4     4443.07     4742.05     53.08 o 
   1   1   4     2182.30     2510.60     20.83 o 
   2   1   4      715.52      713.16      5.65 o 
   3   1   4     1179.87     1249.54     11.86 o 
   4   1   4     1062.50     1075.29     10.59 o 
   5   1   4      192.02      178.54      2.26 o 
   6   1   4      166.31      163.87      1.93 o 
   7   1   4      986.02      966.83      7.16 o 
   8   1   4     2026.41     1975.62     15.13 o 
   9   1   4        1.32        2.53      0.53 o 
  10   1   4      121.44      116.59      2.06 o 
  11   1   4       95.15      102.82      2.04 o 
  12   1   4      136.42      131.72      2.45 o 
  13   1   4        4.94        4.54      0.87 o 
  14   1   4      121.19      117.39      2.94 o 
  15   1   4       26.97       25.87      1.64 o 
  16   1   4       15.12       10.73      1.62 o 
  17   1   4      113.61      113.51      6.85 o 
 -17   2   4        0.24        0.41      1.33 o 
 -16   2   4       36.29       35.04      2.70 o 
 -15   2   4      279.66      288.89      6.79 o 
 -14   2   4      189.68      181.62      5.06 o 
 -13   2   4       61.76       64.31      1.99 o 
 -12   2   4        2.77        2.19      0.65 o 
 -11   2   4        1.79        4.77      0.76 o 
 -10   2   4        6.86        6.47      0.68 o 
  -9   2   4      337.41      386.04      4.15 o 
  -8   2   4      120.10      111.14      1.71 o 
  -7   2   4      417.56      440.84      4.32 o 
  -6   2   4      367.22      423.85      3.54 o 
  -5   2   4     1265.23     1401.28     11.51 o 
  -4   2   4        0.01        1.62      0.44 o 
  -3   2   4      193.13      232.96      4.10 o 
  -2   2   4       16.44       24.38      0.79 o 
  -1   2   4       90.30       68.52      2.49 o 
   0   2   4    14062.07    14377.24    189.97 o 
   1   2   4     7859.62     7998.60     85.55 o 
   2   2   4       17.52       25.18      1.06 o 
   3   2   4     1576.46     1804.48     18.02 o 
   4   2   4      269.58      274.26      2.89 o 
   5   2   4        1.20        4.00      0.31 o 
   6   2   4       32.81       27.72      0.95 o 
   7   2   4       17.52       15.28      0.67 o 
   8   2   4       21.43       21.94      0.98 o 
   9   2   4      774.44      764.69      7.63 o 
  10   2   4       89.00       83.96      1.91 o 
  11   2   4       15.28       15.40      1.00 o 
  12   2   4        0.01        0.30      0.64 o 
  13   2   4      191.41      183.64      3.53 o 
  14   2   4       32.70       31.85      1.70 o 
  15   2   4       52.96       47.89      2.07 o 
  16   2   4       80.50       78.34      2.92 o 
  17   2   4       28.25       21.85      2.40 o 
 -17   3   4       94.71       93.60      4.13 o 
 -16   3   4        7.46        5.47      1.66 o 
 -15   3   4       57.02       52.55      3.04 o 
 -14   3   4        6.23        5.26      1.42 o 
 -13   3   4      115.68      118.34      2.79 o 
 -12   3   4        4.19        2.05      0.82 o 
 -11   3   4      229.04      232.51      3.66 o 
 -10   3   4       96.76       85.17      2.02 o 
  -9   3   4      499.35      476.30      4.92 o 
  -8   3   4        1.18        1.50      0.44 o 
  -7   3   4       23.69       34.39      1.13 o 
  -6   3   4      166.52      161.79      2.36 o 
  -5   3   4     1293.23     1241.57      9.26 o 
  -4   3   4      463.52      497.77      4.59 o 
  -3   3   4     3048.21     3355.49     30.38 o 
  -2   3   4     2283.61     2723.36     22.43 o 
  -1   3   4      146.82      174.63      2.33 o 
   0   3   4       34.48       28.88      1.23 o 
   1   3   4      268.56      267.47      3.55 o 
   2   3   4     1077.42     1211.36     12.05 o 
   3   3   4        0.41       14.14      0.60 o 
   4   3   4      189.75      247.87      2.86 o 
   5   3   4      352.01      365.67      3.09 o 
   6   3   4       25.45       24.30      0.65 o 
   7   3   4       27.88       19.68      0.84 o 
   8   3   4       11.75       14.95      0.70 o 
   9   3   4       12.39        7.36      0.76 o 
  10   3   4      197.99      203.20      3.28 o 
  11   3   4      522.22      495.13      5.98 o 
  12   3   4       12.55       16.09      1.18 o 
  13   3   4       23.06       25.78      1.47 o 
  14   3   4        3.85        2.48      1.06 o 
  15   3   4       73.75       71.69      2.69 o 
  16   3   4       11.91       13.45      1.71 o 
  17   3   4       67.37       73.36      3.26 o 
 -17   4   4        0.47        4.66      1.99 o 
 -16   4   4       27.46       27.63      3.19 o 
 -15   4   4        0.40       -0.04      1.43 o 
 -14   4   4      175.92      182.22      4.69 o 
 -13   4   4      121.72      125.35      3.23 o 
 -12   4   4      126.54      129.69      3.28 o 
 -11   4   4       57.22       56.80      1.80 o 
 -10   4   4      536.25      515.77      5.92 o 
  -9   4   4      214.53      199.81      2.86 o 
  -8   4   4       51.35       47.20      1.40 o 
  -7   4   4      209.51      202.23      2.54 o 
  -6   4   4      496.06      583.07      5.15 o 
  -5   4   4      425.91      458.48      4.19 o 
  -4   4   4      110.92      118.99      1.78 o 
  -3   4   4       99.00       93.74      1.57 o 
  -2   4   4     2269.68     2366.89     19.86 o 
  -1   4   4        0.27        4.40      0.39 o 
   0   4   4      124.55      174.66      3.29 o 
   1   4   4       20.15       20.50      0.97 o 
   2   4   4      654.18      625.73      5.94 o 
   3   4   4        1.54        0.56      0.31 o 
   4   4   4       79.34       94.17      1.79 o 
   5   4   4        1.61        6.64      0.44 o 
   6   4   4      395.77      409.20      3.84 o 
   7   4   4     1305.01     1282.07      9.62 o 
   8   4   4      127.62      119.89      1.88 o 
   9   4   4       27.78       20.85      1.09 o 
  10   4   4       14.60        9.38      0.89 o 
  11   4   4      343.50      323.32      4.58 o 
  12   4   4       69.28       63.52      2.02 o 
  13   4   4      147.73      147.05      3.19 o 
  14   4   4       42.49       41.99      2.11 o 
  15   4   4       66.60       67.70      2.64 o 
  16   4   4       86.15       90.89      3.45 o 
 -16   5   4       78.81       75.31      4.63 o 
 -15   5   4        2.63        2.71      1.18 o 
 -14   5   4      141.34      138.72      3.66 o 
 -13   5   4       15.61       19.50      1.57 o 
 -12   5   4        0.75        0.17      0.88 o 
 -11   5   4        2.73        3.64      0.85 o 
 -10   5   4      391.30      388.93      5.15 o 
  -9   5   4        4.00        4.94      0.78 o 
  -8   5   4      379.63      378.33      4.48 o 
  -7   5   4      465.45      422.04      4.67 o 
  -6   5   4     1176.86     1081.02      8.66 o 
  -5   5   4      142.79      180.33      2.32 o 
  -4   5   4      529.74      522.54      5.00 o 
  -3   5   4       38.56       43.28      1.02 o 
  -2   5   4      463.38      427.85      4.24 o 
  -1   5   4       40.32       46.19      0.96 o 
   0   5   4       10.68       10.13      0.51 o 
   1   5   4        0.76        3.90      0.52 o 
   2   5   4     1140.35     1166.77      9.57 o 
   3   5   4        0.14        1.39      0.47 o 
   4   5   4      160.74      172.31      2.28 o 
   5   5   4       30.94       30.87      0.86 o 
   6   5   4        0.24        1.90      0.38 o 
   7   5   4       34.61       30.61      1.03 o 
   8   5   4      107.66       94.53      1.88 o 
   9   5   4       52.83       43.99      1.40 o 
  10   5   4      502.29      483.17      5.81 o 
  11   5   4       16.93       18.37      1.23 o 
  12   5   4       23.86       26.47      1.60 o 
  13   5   4        2.52        3.08      0.96 o 
  14   5   4        0.61        1.30      1.01 o 
  15   5   4        0.41       -1.15      1.15 o 
  16   5   4      690.02      706.53     12.62 o 
 -15   6   4       22.56       24.26      2.08 o 
 -14   6   4      276.82      273.45      5.41 o 
 -13   6   4        7.57        8.47      1.45 o 
 -12   6   4       55.76       55.80      2.30 o 
 -11   6   4       18.83       23.63      1.45 o 
 -10   6   4      171.93      177.82      3.36 o 
  -9   6   4      386.92      386.43      4.86 o 
  -8   6   4      600.71      589.15      6.25 o 
  -7   6   4      143.54      134.90      2.42 o 
  -6   6   4       45.75       54.49      1.63 o 
  -5   6   4       29.76       26.36      0.96 o 
  -4   6   4      513.03      535.76      4.91 o 
  -3   6   4       12.34       19.76      0.74 o 
  -2   6   4      321.78      329.72      3.39 o 
  -1   6   4      133.84      138.36      2.04 o 
   0   6   4       86.68       68.02      1.51 o 
   1   6   4        8.30        8.41      0.54 o 
   2   6   4      345.15      319.94      3.35 o 
   3   6   4      130.77      138.51      1.97 o 
   4   6   4      268.85      248.60      3.03 o 
   5   6   4      199.63      197.02      2.72 o 
   6   6   4      295.88      266.00      4.71 o 
   7   6   4      120.43      121.59      2.21 o 
   8   6   4      320.40      329.09      4.89 o 
   9   6   4        4.57        6.77      1.21 o 
  10   6   4       47.04       42.24      2.01 o 
  11   6   4        9.24       10.84      2.25 o 
  12   6   4       50.19       48.46      2.38 o 
  13   6   4       12.01       14.54      1.59 o 
  14   6   4        0.91        1.18      1.69 o 
  15   6   4       16.01       14.71      2.22 o 
 -15   7   4       38.00       37.96      2.52 o 
 -14   7   4        0.50        1.33      1.15 o 
 -13   7   4       81.95       81.06      2.87 o 
 -12   7   4        3.29        1.36      0.99 o 
 -11   7   4       83.11       90.71      2.83 o 
 -10   7   4      397.03      395.06      6.07 o 
  -9   7   4      769.34      759.85      8.09 o 
  -8   7   4       47.54       52.84      1.89 o 
  -7   7   4      103.99      101.23      2.41 o 
  -6   7   4      250.35      231.23      3.67 o 
  -5   7   4       47.49       48.37      1.46 o 
  -4   7   4      159.46      156.15      2.54 o 
  -3   7   4        1.68        2.56      0.54 o 
  -2   7   4       82.27       88.70      1.72 o 
  -1   7   4      227.26      230.89      3.32 o 
   0   7   4       24.33       23.80      1.08 o 
   1   7   4      478.58      462.11      4.58 o 
   2   7   4      339.52      350.58      3.79 o 
   3   7   4        3.01        1.63      0.56 o 
   4   7   4      922.59      921.23      8.57 o 
   5   7   4      165.61      160.95      2.61 o 
   6   7   4      435.91      416.84      5.26 o 
   7   7   4      159.41      158.52      4.66 o 
   8   7   4       13.00       10.38      1.26 o 
   9   7   4       12.69       11.78      1.32 o 
  10   7   4       12.66       12.44      1.57 o 
  11   7   4       34.57       37.11      2.57 o 
  12   7   4       24.79       24.77      3.04 o 
  13   7   4      211.35      204.61      5.90 o 
  14   7   4      158.61      167.31      6.69 o 
  15   7   4        8.52        4.95      3.99 o 
 -14   8   4        4.79        5.57      2.09 o 
 -13   8   4       59.92       60.50      3.42 o 
 -12   8   4        0.37        0.46      1.05 o 
 -11   8   4        3.09        1.89      1.08 o 
 -10   8   4       94.91       87.03      3.20 o 
  -9   8   4        1.05        1.79      0.95 o 
  -8   8   4        0.30        0.10      0.74 o 
  -7   8   4       26.43       27.62      1.60 o 
  -6   8   4        4.16        7.76      0.91 o 
  -5   8   4      330.64      303.28      4.39 o 
  -4   8   4       63.22       61.62      1.85 o 
  -3   8   4       44.44       49.30      1.80 o 
  -2   8   4       20.03       17.44      1.16 o 
  -1   8   4      338.55      314.44      4.30 o 
   0   8   4        5.54        6.01      0.75 o 
   1   8   4      293.22      296.42      3.56 o 
   2   8   4        1.44        1.69      0.66 o 
   3   8   4      241.50      247.10      3.46 o 
   4   8   4       23.04       20.99      1.41 o 
   5   8   4       60.33       62.98      1.96 o 
   6   8   4      110.95      122.38      2.46 o 
   7   8   4      493.81      497.02     10.28 o 
   8   8   4        0.06        1.57      1.06 o 
   9   8   4       18.14       15.57      1.81 o 
  10   8   4        0.89        2.18      0.95 o 
  11   8   4       25.08       24.03      2.75 o 
  12   8   4       52.21       51.74      3.14 o 
  13   8   4       23.32       28.69      2.58 o 
  14   8   4        2.03        3.95      1.35 o 
 -13   9   4        0.07        2.30      1.38 o 
 -12   9   4       17.28       23.72      2.78 o 
 -11   9   4       50.40       54.16      3.19 o 
 -10   9   4       70.71       70.66      3.43 o 
  -9   9   4        1.64        1.71      0.94 o 
  -8   9   4       37.91       39.23      2.02 o 
  -7   9   4       40.78       37.12      2.21 o 
  -6   9   4       23.19       20.04      1.67 o 
  -5   9   4       30.08       26.46      1.60 o 
  -4   9   4       13.89       14.81      1.24 o 
  -3   9   4        3.33        2.39      0.80 o 
  -2   9   4       18.91       18.42      1.29 o 
  -1   9   4      173.38      167.81      3.12 o 
   0   9   4      357.64      344.74      4.82 o 
   1   9   4      374.61      371.06      5.06 o 
   2   9   4        1.57        1.23      0.68 o 
   3   9   4      478.94      476.90      5.59 o 
   4   9   4       48.22       49.43      1.85 o 
   5   9   4      164.66      170.90      3.29 o 
   6   9   4      337.74      343.53      5.14 o 
   7   9   4       21.36       21.38      2.06 o 
   8   9   4       41.18       40.06      3.44 o 
   9   9   4      115.69      146.89     14.13 o 
  10   9   4       11.78       11.71      1.75 o 
  11   9   4       15.79       18.39      2.77 o 
  12   9   4        0.17       -0.46      1.34 o 
  13   9   4        3.54        6.69      1.83 o 
 -11  10   4       13.90       14.07      2.50 o 
 -10  10   4        8.86       10.75      2.88 o 
  -9  10   4        5.55        6.27      1.28 o 
  -8  10   4      172.66      183.77      6.23 o 
  -7  10   4        3.20        2.38      1.08 o 
  -6  10   4       48.95       52.37      2.91 o 
  -5  10   4      252.24      241.63      6.24 o 
  -4  10   4        0.07        0.10      0.95 o 
  -3  10   4      102.11       90.42      3.02 o 
  -2  10   4      103.51       89.70      3.02 o 
  -1  10   4        0.79        0.96      0.98 o 
   0  10   4       27.09       24.97      1.54 o 
   1  10   4        3.78        4.82      1.05 o 
   2  10   4       36.22       38.86      2.43 o 
   3  10   4      105.41      104.42      3.29 o 
   4  10   4       71.67       67.89      2.77 o 
   5  10   4       14.87       17.47      2.19 o 
   6  10   4       10.33       13.82      1.63 o 
   7  10   4        0.36        0.42      1.51 o 
   8  10   4        8.28       13.23      3.48 o 
   9  10   4        0.00        0.35      1.51 o 
  10  10   4        7.59        5.65      2.02 o 
  11  10   4       23.10       26.43      3.14 o 
 -10  11   4        0.80        1.59      1.91 o 
  -9  11   4        3.05        3.17      2.40 o 
  -8  11   4        7.23        3.18      2.39 o 
  -7  11   4       55.86       56.69      4.02 o 
  -6  11   4      165.43      170.14      5.44 o 
  -5  11   4        4.97        3.51      1.27 o 
  -4  11   4       61.57       56.51      3.05 o 
  -3  11   4        5.71        4.94      1.35 o 
  -2  11   4       52.75       54.54      2.94 o 
  -1  11   4        0.42        0.98      1.17 o 
   0  11   4       49.93       47.26      3.30 o 
   1  11   4       11.37       10.77      1.62 o 
   2  11   4       19.43       22.84      2.07 o 
   3  11   4        0.05       -1.09      1.09 o 
   4  11   4       29.76       33.54      2.23 o 
   5  11   4      103.22      103.34      3.63 o 
   6  11   4       67.10       63.93      8.29 o 
   7  11   4       16.21       16.77      3.32 o 
   8  11   4        0.44        0.85      2.58 o 
   9  11   4        5.49        2.75      1.85 o 
  -7  12   4        0.83        1.25      2.16 o 
  -6  12   4        1.43        4.34      2.74 o 
  -5  12   4       41.75       39.41      4.93 o 
  -4  12   4        6.38        5.56      2.92 o 
  -3  12   4       25.68       22.93      4.06 o 
  -2  12   4       43.20       44.56      5.09 o 
  -1  12   4        0.62        2.16      1.47 o 
   0  12   4       34.58       31.21      2.57 o 
   1  12   4        3.12        4.29      3.56 o 
   2  12   4       18.65       20.26      4.64 o 
   3  12   4        5.69        4.69      1.55 o 
   4  12   4       50.72       43.91      4.88 o 
   5  12   4        0.44        3.68      2.54 o 
   6  12   4      173.63      185.72      7.00 o 
   7  12   4       13.90       12.91      4.47 o 
  -3  13   4      356.81      334.28     13.77 o 
  -2  13   4       23.01       12.46      3.70 o 
  -1  13   4        0.67       -1.96      1.96 o 
   0  13   4        0.52        0.46      2.43 o 
   1  13   4        0.02        0.30      2.49 o 
   2  13   4       18.29       14.80      3.87 o 
 -17   0   5        4.88        6.42      2.02 o 
 -15   0   5        1.71        1.97      1.57 o 
 -13   0   5      399.45      389.00      7.28 o 
 -11   0   5       30.76       33.96      3.09 o 
  -9   0   5     1811.05     1691.88     20.30 o 
  -7   0   5      186.24      154.50      2.71 o 
  -5   0   5       58.12       68.12      2.22 o 
  -3   0   5       85.39       88.37      4.30 o 
  -1   0   5      804.31      849.15     17.76 o 
   1   0   5     4750.48     4665.71     63.14 o 
   3   0   5     1861.57     2076.12     40.10 o 
   5   0   5     3445.35     3765.75     34.57 o 
   7   0   5     8063.95     7750.89     86.89 o 
   9   0   5        5.97        4.40      0.89 o 
  11   0   5      144.42      150.79      3.57 o 
  13   0   5      489.95      497.16     12.20 o 
  15   0   5      158.57      156.44      6.68 o 
  17   0   5       84.41       97.55      9.38 o 
 -17   1   5       96.50       94.72      4.16 o 
 -16   1   5       10.86       12.57      1.97 o 
 -15   1   5      173.34      183.94      4.56 o 
 -14   1   5       76.20       79.03      2.88 o 
 -13   1   5      429.47      427.68      6.00 o 
 -12   1   5        1.06        2.40      0.73 o 
 -11   1   5      371.60      351.06      4.58 o 
 -10   1   5      169.99      152.57      2.45 o 
  -9   1   5        0.12        4.04      0.57 o 
  -8   1   5      464.74      463.57      4.20 o 
  -7   1   5        0.32        0.16      0.27 o 
  -6   1   5      525.26      567.88      4.93 o 
  -5   1   5      124.02       87.16      2.24 o 
  -4   1   5      472.98      487.00      7.59 o 
  -3   1   5     1133.53     1230.03     14.85 o 
  -2   1   5      334.71      368.96      4.42 o 
  -1   1   5      412.45      447.52      6.33 o 
   0   1   5       18.29       24.65      0.81 o 
   1   1   5        1.19        3.84      0.88 o 
   2   1   5      548.43      569.88      5.08 o 
   3   1   5     5978.33     6087.72     57.05 o 
   4   1   5       99.53      149.65      1.86 o 
   5   1   5      286.04      303.01      2.80 o 
   6   1   5      326.30      344.30      3.00 o 
   7   1   5        7.61        9.06      0.53 o 
   8   1   5      729.11      698.79      6.62 o 
   9   1   5      884.30      791.60      8.41 o 
  10   1   5       82.96       73.69      1.78 o 
  11   1   5      243.66      236.97      3.51 o 
  12   1   5      171.07      163.61      3.00 o 
  13   1   5      223.62      226.37      3.75 o 
  14   1   5      175.25      177.47      3.65 o 
  15   1   5        7.03        7.48      1.32 o 
  16   1   5        0.02        0.77      1.05 o 
  17   1   5       54.78       47.77      3.16 o 
 -17   2   5       94.69      101.12      4.31 o 
 -16   2   5       42.30       43.17      2.93 o 
 -15   2   5        4.42        5.55      2.11 o 
 -14   2   5        0.41       -0.07      1.06 o 
 -13   2   5       11.09        7.98      1.19 o 
 -12   2   5      289.29      292.43      3.94 o 
 -11   2   5        1.61       -0.20      0.52 o 
 -10   2   5      297.27      273.76      3.48 o 
  -9   2   5       37.50       31.52      1.09 o 
  -8   2   5      452.17      377.37      3.68 o 
  -7   2   5      396.61      388.51      3.36 o 
  -6   2   5        4.37        9.93      0.82 o 
  -5   2   5     1446.58     1587.33     11.25 o 
  -4   2   5      105.40      103.91      1.98 o 
  -3   2   5      278.12      331.51      5.28 o 
  -2   2   5     1087.94     1235.65     14.05 o 
  -1   2   5      664.16      633.25      6.98 o 
   0   2   5      120.43      114.53      1.92 o 
   1   2   5      911.19     1068.12     11.12 o 
   2   2   5        7.35       16.06      0.56 o 
   3   2   5       45.32       59.42      1.02 o 
   4   2   5       41.03       38.51      0.86 o 
   5   2   5      654.93      741.50      5.35 o 
   6   2   5      772.68      776.06      6.27 o 
   7   2   5      486.24      476.90      4.43 o 
   8   2   5     1486.40     1475.52     12.44 o 
   9   2   5      252.19      232.03      3.68 o 
  10   2   5       40.26       33.29      1.36 o 
  11   2   5        9.09       10.32      0.97 o 
  12   2   5        7.54        9.32      1.02 o 
  13   2   5       92.06       97.32      2.57 o 
  14   2   5      208.81      208.47      3.99 o 
  15   2   5        2.16        1.14      0.86 o 
  16   2   5      216.09      219.25      5.42 o 
  17   2   5       64.24       68.94      6.40 o 
 -17   3   5        6.33        5.61      1.75 o 
 -16   3   5       18.11       21.81      2.34 o 
 -15   3   5        0.05        0.54      1.21 o 
 -14   3   5        3.39        3.03      1.24 o 
 -13   3   5       11.71       12.36      1.15 o 
 -12   3   5      330.41      320.90      4.66 o 
 -11   3   5      177.63      170.24      3.08 o 
 -10   3   5      309.33      326.38      4.33 o 
  -9   3   5       14.72       20.24      0.94 o 
  -8   3   5      175.47      199.88      2.76 o 
  -7   3   5     1535.95     1480.80     11.51 o 
  -6   3   5     1193.88     1177.21      9.56 o 
  -5   3   5       65.93       70.74      1.24 o 
  -4   3   5     2363.07     2283.73     16.05 o 
  -3   3   5     3245.06     3511.69     29.37 o 
  -2   3   5     1973.93     2091.72     17.53 o 
  -1   3   5      216.99      274.18      3.00 o 
   0   3   5      229.86      282.91      3.84 o 
   1   3   5      894.77      965.45     11.57 o 
   2   3   5     2150.67     2226.35     17.90 o 
   3   3   5      585.21      677.18      5.71 o 
   4   3   5     1407.39     1485.38     12.54 o 
   5   3   5      865.97      971.50      6.86 o 
   6   3   5        0.38        0.60      0.26 o 
   7   3   5      130.44      139.35      3.07 o 
   8   3   5        0.83        0.52      0.43 o 
   9   3   5        3.17        1.70      0.57 o 
  10   3   5      232.35      227.02      3.53 o 
  11   3   5        0.05       -0.54      0.54 o 
  12   3   5      169.58      161.18      3.19 o 
  13   3   5        1.72       -0.61      0.70 o 
  14   3   5       51.65       49.81      2.39 o 
  15   3   5        0.01       -0.83      0.83 o 
  16   3   5       33.68       26.94      2.16 o 
  17   3   5      284.54      287.93     10.28 o 
 -16   4   5      160.70      164.93      6.69 o 
 -15   4   5      153.57      161.12      6.91 o 
 -14   4   5      109.24      112.62      3.53 o 
 -13   4   5       16.40       14.89      1.40 o 
 -12   4   5        2.73        2.27      0.80 o 
 -11   4   5        7.40        6.49      0.78 o 
 -10   4   5        3.94        4.03      0.67 o 
  -9   4   5       71.81       56.00      1.64 o 
  -8   4   5       68.92       82.44      1.60 o 
  -7   4   5     1280.20     1222.04     13.01 o 
  -6   4   5      392.47      367.25      3.71 o 
  -5   4   5       20.54       34.20      0.97 o 
  -4   4   5      750.15      804.14      6.91 o 
  -3   4   5       33.92       33.81      1.11 o 
  -2   4   5     1000.10     1061.55      9.62 o 
  -1   4   5     5576.41     6244.21     62.91 o 
   0   4   5      183.67      162.07      2.82 o 
   1   4   5      187.96      158.89      2.43 o 
   2   4   5        0.09        0.29      0.34 o 
   3   4   5        1.54        1.92      0.41 o 
   4   4   5     2017.22     2272.98     17.13 o 
   5   4   5     1859.49     1939.18     13.08 o 
   6   4   5        0.70        0.69      0.35 o 
   7   4   5        2.14        1.32      0.43 o 
   8   4   5       30.33       33.40      1.13 o 
   9   4   5      113.46      116.38      2.35 o 
  10   4   5       70.51       63.24      1.84 o 
  11   4   5       63.53       71.54      2.07 o 
  12   4   5       60.77       51.90      2.08 o 
  13   4   5      208.35      203.99      4.68 o 
  14   4   5      287.10      284.83      5.27 o 
  15   4   5       79.58       79.54      3.43 o 
  16   4   5      106.36      108.43      3.80 o 
 -16   5   5       47.31       43.72      3.88 o 
 -15   5   5       21.08       20.27      2.86 o 
 -14   5   5       33.78       35.21      2.07 o 
 -13   5   5        0.09       -0.31      0.80 o 
 -12   5   5       62.58       64.77      2.40 o 
 -11   5   5        1.35        0.44      0.66 o 
 -10   5   5       43.87       42.28      1.66 o 
  -9   5   5       52.32       50.00      1.55 o 
  -8   5   5      270.05      252.65      3.49 o 
  -7   5   5      564.91      517.09      5.41 o 
  -6   5   5      103.79       89.65      1.66 o 
  -5   5   5      435.50      389.14      3.88 o 
  -4   5   5        3.91        0.59      0.34 o 
  -3   5   5      245.09      258.01      2.78 o 
  -2   5   5      260.54      307.81      3.37 o 
  -1   5   5      141.67      188.12      2.01 o 
   0   5   5       22.76       22.31      0.64 o 
   1   5   5      638.51      664.46      5.95 o 
   2   5   5       20.67       29.05      1.02 o 
   3   5   5      241.92      238.27      3.14 o 
   4   5   5        0.15        1.19      0.33 o 
   5   5   5     1383.80     1384.52      9.62 o 
   6   5   5       34.28       25.55      0.81 o 
   7   5   5        5.02        3.11      0.57 o 
   8   5   5       11.67       13.20      0.95 o 
   9   5   5      103.26      103.72      2.08 o 
  10   5   5       44.39       45.75      1.63 o 
  11   5   5      642.42      635.23      7.28 o 
  12   5   5      205.15      205.33      3.73 o 
  13   5   5        8.95        8.20      1.18 o 
  14   5   5       25.13       24.14      2.18 o 
  15   5   5        2.91        1.94      1.47 o 
  16   5   5        8.00        8.94      2.01 o 
 -15   6   5        8.81       11.33      1.93 o 
 -14   6   5        3.52        3.90      1.25 o 
 -13   6   5      220.97      227.13      5.31 o 
 -12   6   5        4.53        2.36      1.15 o 
 -11   6   5       36.78       36.64      1.88 o 
 -10   6   5       26.03       22.01      1.35 o 
  -9   6   5       67.99       70.68      2.05 o 
  -8   6   5      396.97      376.18      4.63 o 
  -7   6   5      612.52      617.73      6.31 o 
  -6   6   5        3.46        3.99      0.57 o 
  -5   6   5        0.06        3.04      1.05 o 
  -4   6   5        9.43       14.09      0.78 o 
  -3   6   5        3.41        5.20      0.95 o 
  -2   6   5       13.39       12.59      0.64 o 
  -1   6   5      377.03      336.03      3.38 o 
   0   6   5       10.13       14.14      0.65 o 
   1   6   5      439.22      468.25      4.13 o 
   2   6   5        3.11        2.52      0.37 o 
   3   6   5      184.02      183.11      2.61 o 
   4   6   5      243.51      247.05      3.02 o 
   5   6   5       36.21       40.48      1.22 o 
   6   6   5       52.94       54.34      1.56 o 
   7   6   5      194.26      203.34      4.08 o 
   8   6   5      183.69      173.08      3.28 o 
   9   6   5       16.06       15.02      1.17 o 
  10   6   5        8.85        7.67      1.02 o 
  11   6   5        2.36        2.40      1.49 o 
  12   6   5       67.41       59.28      2.56 o 
  13   6   5      240.00      235.91      5.86 o 
  14   6   5      638.48      662.67     14.31 o 
  15   6   5       47.27       49.32      3.14 o 
 -15   7   5       62.11       66.95      3.07 o 
 -14   7   5        3.00        1.83      1.15 o 
 -13   7   5        5.34        5.55      1.20 o 
 -12   7   5       70.44       67.93      2.59 o 
 -11   7   5       26.61       24.06      1.68 o 
 -10   7   5        5.52        5.41      1.07 o 
  -9   7   5      148.74      151.92      2.94 o 
  -8   7   5      281.10      279.31      3.97 o 
  -7   7   5       69.80       65.69      1.78 o 
  -6   7   5        0.04        0.75      0.59 o 
  -5   7   5        2.57        1.14      0.48 o 
  -4   7   5      708.00      632.96      6.36 o 
  -3   7   5      120.52      103.59      2.15 o 
  -2   7   5      237.33      215.71      3.17 o 
  -1   7   5       37.87       37.15      1.25 o 
   0   7   5       24.52       28.00      1.36 o 
   1   7   5      242.21      249.73      3.22 o 
   2   7   5     2041.09     1955.92     14.83 o 
   3   7   5      221.91      222.40      2.83 o 
   4   7   5      527.41      507.66      6.62 o 
   5   7   5       44.14       45.37      2.26 o 
   6   7   5      125.47      132.26      4.46 o 
   7   7   5       27.29       22.84      1.59 o 
   8   7   5      362.13      351.23      5.27 o 
   9   7   5        1.62        3.45      1.49 o 
  10   7   5       52.82       57.33      2.38 o 
  11   7   5        4.20        5.34      1.88 o 
  12   7   5        6.04        5.47      1.42 o 
  13   7   5       51.02       48.34      3.85 o 
  14   7   5        1.29        6.13      1.93 o 
 -14   8   5       62.24       66.90      5.22 o 
 -13   8   5        4.12        4.21      1.53 o 
 -12   8   5        0.16        1.58      1.11 o 
 -11   8   5        7.46        7.91      1.46 o 
 -10   8   5       75.33       71.61      2.98 o 
  -9   8   5        2.54        2.25      1.09 o 
  -8   8   5      527.32      517.35      7.46 o 
  -7   8   5      125.69      120.28      2.81 o 
  -6   8   5      144.84      146.73      3.41 o 
  -5   8   5       22.09       23.99      1.25 o 
  -4   8   5      396.14      380.46      5.16 o 
  -3   8   5       46.11       41.11      1.68 o 
  -2   8   5      229.98      210.71      3.79 o 
  -1   8   5        1.11        0.76      0.55 o 
   0   8   5       66.40       71.00      2.33 o 
   1   8   5      114.17      123.92      2.70 o 
   2   8   5     2307.14     2264.92     17.22 o 
   3   8   5      312.28      313.46      3.76 o 
   4   8   5       19.72       22.90      1.29 o 
   5   8   5        6.75        4.79      0.86 o 
   6   8   5       97.40       94.78      2.76 o 
   7   8   5       56.77       48.96      2.34 o 
   8   8   5      359.46      352.27      5.61 o 
   9   8   5       30.71       28.43      2.92 o 
  10   8   5       10.11        8.73      1.66 o 
  11   8   5        1.79        1.78      1.23 o 
  12   8   5       85.10       89.61      3.96 o 
  13   8   5       90.49       94.00      4.09 o 
  14   8   5        2.70        2.77      1.60 o 
 -13   9   5       59.78       59.97      4.11 o 
 -12   9   5       22.33       26.31      2.57 o 
 -11   9   5        8.10        7.91      1.80 o 
 -10   9   5        0.13        2.26      1.15 o 
  -9   9   5       10.78       11.81      1.42 o 
  -8   9   5      173.62      178.69      4.06 o 
  -7   9   5       10.45       10.11      1.44 o 
  -6   9   5        2.69        1.61      0.94 o 
  -5   9   5      155.28      151.57      4.64 o 
  -4   9   5        8.00        6.92      1.02 o 
  -3   9   5        7.85        8.00      1.04 o 
  -2   9   5      181.50      171.16      3.57 o 
  -1   9   5        1.96        0.50      0.72 o 
   0   9   5       40.29       41.55      1.79 o 
   1   9   5        1.19        2.15      0.73 o 
   2   9   5        1.14        1.13      0.71 o 
   3   9   5       27.90       27.31      1.61 o 
   4   9   5       27.93       28.73      1.80 o 
   5   9   5        6.68        6.60      1.01 o 
   6   9   5        6.25        5.42      1.29 o 
   7   9   5        4.74        2.43      1.64 o 
   8   9   5      132.55      146.16      7.46 o 
   9   9   5        6.94       10.03      3.13 o 
  10   9   5       35.39       37.93      3.45 o 
  11   9   5      108.09      115.27      5.73 o 
  12   9   5        7.95       10.78      2.40 o 
 -11  10   5        7.18        7.96      2.97 o 
 -10  10   5       45.35       52.80      6.98 o 
  -9  10   5       53.67       57.55      2.86 o 
  -8  10   5       10.55        9.95      1.61 o 
  -7  10   5       47.50       44.23      2.88 o 
  -6  10   5       70.08       78.41      4.93 o 
  -5  10   5        3.80        3.87      1.41 o 
  -4  10   5        2.52        2.56      1.17 o 
  -3  10   5       62.56       55.80      2.40 o 
  -2  10   5       39.41       34.29      2.00 o 
  -1  10   5       68.15       60.94      2.49 o 
   0  10   5       76.25       76.56      3.13 o 
   1  10   5      196.54      197.55      6.89 o 
   2  10   5        0.25       -0.09      0.99 o 
   3  10   5        2.78        2.77      1.09 o 
   4  10   5       23.99       25.35      1.90 o 
   5  10   5      148.19      152.13      4.77 o 
   6  10   5       14.05       10.53      2.10 o 
   7  10   5       29.17       29.23      2.46 o 
   8  10   5        0.22        1.36      1.58 o 
   9  10   5        9.80        7.11      2.22 o 
  10  10   5        2.32        4.08      1.99 o 
  11  10   5       15.63       20.39      2.85 o 
  -9  11   5       27.00       25.33      4.26 o 
  -8  11   5       64.11       63.39      5.98 o 
  -7  11   5       90.18       83.29      6.52 o 
  -6  11   5       26.39       23.22      2.21 o 
  -5  11   5       11.52       10.72      1.66 o 
  -4  11   5       23.44       24.45      2.19 o 
  -3  11   5       52.45       59.02      3.10 o 
  -2  11   5       71.70       71.69      3.32 o 
  -1  11   5       17.16       15.20      1.75 o 
   0  11   5       98.65       93.69      3.68 o 
   1  11   5        0.78        2.35      1.54 o 
   2  11   5        0.03        0.76      1.08 o 
   3  11   5       83.76       88.48      3.85 o 
   4  11   5       27.32       29.86      2.14 o 
   5  11   5      182.17      194.74      7.15 o 
   6  11   5      116.15      112.79      6.44 o 
   7  11   5        9.84       10.31      2.36 o 
   8  11   5       13.63       17.18      2.81 o 
   9  11   5       66.47       78.38      7.19 o 
  -7  12   5       42.26       51.57      5.08 o 
  -6  12   5       19.33       19.40      3.91 o 
  -5  12   5      132.24      122.75      7.90 o 
  -4  12   5        8.86        9.74      3.15 o 
  -3  12   5        7.16        8.71      2.99 o 
  -2  12   5       16.13       16.50      3.59 o 
  -1  12   5       11.09       15.17      2.50 o 
   0  12   5       82.03       76.21      4.51 o 
   1  12   5       22.51       29.02      3.09 o 
   2  12   5        0.06        3.04      1.77 o 
   3  12   5       20.91       25.93      3.12 o 
   4  12   5        0.25        3.25      2.34 o 
   5  12   5      102.02      102.50      7.12 o 
   6  12   5      107.22      115.78      5.55 o 
   7  12   5        5.86        6.64      2.19 o 
  -3  13   5       71.61       79.05      6.66 o 
  -2  13   5       74.02       70.50      6.32 o 
  -1  13   5       11.75        9.31      3.31 o 
   0  13   5        0.30        2.27      2.42 o 
   1  13   5        1.26        5.54      2.73 o 
   2  13   5        4.56       -0.96      2.43 o 
   3  13   5        0.06        2.67      2.67 o 
 -16   0   6      136.83      147.11      5.94 o 
 -14   0   6      439.39      440.85     10.11 o 
 -12   0   6      244.56      246.76      5.29 o 
 -10   0   6        0.15        0.99      1.60 o 
  -8   0   6      691.26      675.88      7.13 o 
  -6   0   6     1040.18     1209.28     12.62 o 
  -4   0   6      164.99      153.90      5.64 o 
  -2   0   6     4835.48     5084.83     96.31 o 
   0   0   6     1135.57     1133.17     23.06 o 
   2   0   6     5807.05     6390.19    112.84 o 
   4   0   6      105.57      103.59      2.62 o 
   6   0   6      459.05      441.68      8.39 o 
   8   0   6     4786.90     4484.24     47.77 o 
  10   0   6        8.91        8.62      1.18 o 
  12   0   6      248.47      225.62      5.56 o 
  14   0   6      189.72      183.11      5.40 o 
  16   0   6       12.48       14.12      2.49 o 
 -17   1   6        0.74        2.12      1.43 o 
 -16   1   6      255.09      250.68      6.50 o 
 -15   1   6       68.31       72.44      2.94 o 
 -14   1   6      138.12      141.22      3.85 o 
 -13   1   6        4.42        3.43      0.88 o 
 -12   1   6       57.71       59.54      1.98 o 
 -11   1   6       84.37       85.15      2.22 o 
 -10   1   6     1379.38     1232.41     11.13 o 
  -9   1   6      131.40      118.46      2.03 o 
  -8   1   6      208.28      199.73      2.40 o 
  -7   1   6      824.33      905.51      6.32 o 
  -6   1   6      865.48      849.52      8.34 o 
  -5   1   6        4.25        1.77      0.63 o 
  -4   1   6      704.99      726.49      9.54 o 
  -3   1   6       91.88      117.22      2.25 o 
  -2   1   6       31.37       22.30      0.93 o 
  -1   1   6      791.96      873.11      9.29 o 
   0   1   6       43.15       43.47      1.16 o 
   1   1   6       69.35       82.53      1.64 o 
   2   1   6     1579.22     1673.55     13.20 o 
   3   1   6     4364.20     5025.85     43.81 o 
   4   1   6     1001.77     1039.85     10.44 o 
   5   1   6      302.08      288.52      2.58 o 
   6   1   6      210.34      246.03      2.58 o 
   7   1   6        4.34        8.75      0.98 o 
   8   1   6     1040.76      919.03      9.27 o 
   9   1   6      814.47      781.90      8.39 o 
  10   1   6      646.64      626.78      7.35 o 
  11   1   6        0.05        0.53      0.54 o 
  12   1   6       64.97       63.83      1.88 o 
  13   1   6        0.91        1.23      0.69 o 
  14   1   6       26.92       30.08      2.17 o 
  15   1   6       55.85       56.55      2.80 o 
  16   1   6       62.25       63.31      2.96 o 
  17   1   6        1.27        2.45      1.59 o 
 -17   2   6        5.85        5.37      1.68 o 
 -16   2   6       63.67       60.76      3.93 o 
 -15   2   6      442.28      456.29      8.90 o 
 -14   2   6      256.34      259.50      6.18 o 
 -13   2   6      144.59      143.98      3.66 o 
 -12   2   6      149.71      145.75      3.52 o 
 -11   2   6       11.51       15.09      0.99 o 
 -10   2   6      660.81      618.39      6.37 o 
  -9   2   6      193.48      189.18      3.74 o 
  -8   2   6       47.72       41.33      1.09 o 
  -7   2   6     1769.88     1836.30     12.16 o 
  -6   2   6       21.98       36.73      1.03 o 
  -5   2   6      198.29      214.62      5.00 o 
  -4   2   6       32.25       43.12      1.38 o 
  -3   2   6      570.89      592.74     10.12 o 
  -2   2   6      128.86      132.73      2.03 o 
  -1   2   6      718.14      724.67      7.30 o 
   0   2   6       42.65       49.35      1.23 o 
   1   2   6      793.11      829.89      8.99 o 
   2   2   6     3125.20     3510.94     30.55 o 
   3   2   6      551.70      684.80      5.62 o 
   4   2   6       10.62       17.59      0.59 o 
   5   2   6      502.06      517.38      4.00 o 
   6   2   6      528.29      538.50      4.38 o 
   7   2   6       12.38       15.39      0.80 o 
   8   2   6        0.27        0.29      0.42 o 
   9   2   6      153.81      146.14      2.85 o 
  10   2   6        5.28        6.64      0.96 o 
  11   2   6       15.61       12.57      0.96 o 
  12   2   6      188.98      193.24      3.52 o 
  13   2   6        6.23        2.91      0.85 o 
  14   2   6        3.17        4.60      1.39 o 
  15   2   6        0.46        0.59      1.22 o 
  16   2   6        7.65        8.12      1.36 o 
  17   2   6       25.15       22.72      2.66 o 
 -17   3   6      155.69      169.75      5.80 o 
 -16   3   6        5.29        4.96      1.64 o 
 -15   3   6        9.99       12.78      1.85 o 
 -14   3   6        0.06       -0.35      1.07 o 
 -13   3   6       48.21       47.50      2.56 o 
 -12   3   6      371.69      372.82      5.13 o 
 -11   3   6      238.56      253.23      3.89 o 
 -10   3   6        0.24        0.15      0.54 o 
  -9   3   6      408.58      411.12      4.21 o 
  -8   3   6      224.52      213.46      2.83 o 
  -7   3   6     1033.97      891.39      7.11 o 
  -6   3   6      314.74      248.53      2.52 o 
  -5   3   6     1192.51     1093.03      8.26 o 
  -4   3   6      767.71      785.44      6.77 o 
  -3   3   6      707.67      729.13      6.41 o 
  -2   3   6      157.71      143.43      2.21 o 
  -1   3   6     5124.28     5545.44     59.45 o 
   0   3   6     1429.10     1603.06     16.00 o 
   1   3   6     2752.98     3073.70     27.14 o 
   2   3   6      105.73      133.93      2.11 o 
   3   3   6       45.87       39.22      0.88 o 
   4   3   6      276.40      291.02      2.80 o 
   5   3   6      605.13      610.94      4.69 o 
   6   3   6       37.76       44.99      0.94 o 
   7   3   6       11.13       12.67      0.79 o 
   8   3   6      125.88      129.55      2.30 o 
   9   3   6      110.91      103.59      2.42 o 
  10   3   6       18.72       17.36      1.08 o 
  11   3   6      244.58      231.03      3.77 o 
  12   3   6       53.22       52.77      1.88 o 
  13   3   6        1.16        0.98      0.78 o 
  14   3   6        5.55        3.88      0.98 o 
  15   3   6       99.33       96.18      2.84 o 
  16   3   6      153.42      155.07      5.18 o 
  17   3   6        5.24        5.82      1.77 o 
 -16   4   6      162.15      160.75      6.61 o 
 -15   4   6        0.06       -1.26      1.26 o 
 -14   4   6        6.22        6.99      2.01 o 
 -13   4   6       57.75       61.85      2.35 o 
 -12   4   6       49.58       48.69      1.84 o 
 -11   4   6        7.14        7.91      1.18 o 
 -10   4   6      173.14      174.10      3.13 o 
  -9   4   6        5.08        3.46      0.67 o 
  -8   4   6      428.75      407.13      4.85 o 
  -7   4   6      184.00      183.14      2.64 o 
  -6   4   6     2631.02     2589.77     18.55 o 
  -5   4   6      398.72      350.56      3.51 o 
  -4   4   6        9.87       16.03      0.73 o 
  -3   4   6       53.25       84.03      1.36 o 
  -2   4   6      312.52      387.06      3.88 o 
  -1   4   6     4708.14     4979.58     41.66 o 
   0   4   6     7796.82     8169.47     80.36 o 
   1   4   6       57.95       42.98      1.96 o 
   2   4   6      433.32      478.17      5.18 o 
   3   4   6       65.42       71.01      1.31 o 
   4   4   6        5.81        5.79      0.46 o 
   5   4   6      392.67      367.92      3.27 o 
   6   4   6       18.89       28.18      0.92 o 
   7   4   6      387.00      412.82      4.65 o 
   8   4   6      257.14      267.54      3.62 o 
   9   4   6       93.63       96.30      2.14 o 
  10   4   6       35.17       36.72      1.48 o 
  11   4   6       85.06       85.04      2.25 o 
  12   4   6        2.08        1.43      0.87 o 
  13   4   6       34.67       34.84      2.09 o 
  14   4   6       15.64       19.44      1.46 o 
  15   4   6       43.43       44.01      2.39 o 
  16   4   6       15.80       13.65      2.12 o 
 -16   5   6      149.92      155.08      6.56 o 
 -15   5   6        8.53        6.18      2.77 o 
 -14   5   6       13.98       15.08      3.07 o 
 -13   5   6        3.49        4.01      1.07 o 
 -12   5   6      267.57      281.87      5.08 o 
 -11   5   6       27.47       27.78      1.49 o 
 -10   5   6      180.12      188.18      3.40 o 
  -9   5   6        3.18        4.21      0.69 o 
  -8   5   6       51.33       44.20      1.39 o 
  -7   5   6        7.72        3.30      0.61 o 
  -6   5   6        4.59        3.22      0.51 o 
  -5   5   6       13.28       18.87      0.82 o 
  -4   5   6      790.69      776.96      6.49 o 
  -3   5   6        8.66        9.40      0.60 o 
  -2   5   6      310.57      334.21      3.22 o 
  -1   5   6        7.59        9.57      0.47 o 
   0   5   6       81.70       76.88      1.10 o 
   1   5   6       10.16        9.26      0.72 o 
   2   5   6      162.16      153.28      2.37 o 
   3   5   6      574.06      605.01      5.85 o 
   4   5   6      291.84      281.00      2.98 o 
   5   5   6      168.71      160.92      2.15 o 
   6   5   6       94.73       76.62      1.47 o 
   7   5   6        1.31        0.73      0.49 o 
   8   5   6       99.27       98.08      1.92 o 
   9   5   6       40.13       30.22      1.31 o 
  10   5   6      269.05      261.64      3.96 o 
  11   5   6       56.61       60.14      1.94 o 
  12   5   6      181.53      185.79      3.55 o 
  13   5   6       13.03        9.48      1.13 o 
  14   5   6       85.61       83.83      2.84 o 
  15   5   6        2.49        2.19      1.17 o 
  16   5   6       63.74       53.72      3.41 o 
 -15   6   6       77.13       82.01      4.14 o 
 -14   6   6        9.05        7.88      1.54 o 
 -13   6   6        5.42        5.26      1.19 o 
 -12   6   6       29.47       30.21      1.85 o 
 -11   6   6      287.05      279.61      4.97 o 
 -10   6   6       81.90       82.74      2.11 o 
  -9   6   6      296.07      283.11      3.95 o 
  -8   6   6      159.40      158.83      2.79 o 
  -7   6   6      311.03      287.13      3.79 o 
  -6   6   6      257.35      211.64      2.82 o 
  -5   6   6      271.12      270.68      3.62 o 
  -4   6   6        0.26        0.05      0.47 o 
  -3   6   6        2.08        0.92      0.47 o 
  -2   6   6       91.53       79.50      1.57 o 
  -1   6   6      143.41      138.68      2.03 o 
   0   6   6      214.38      228.49      2.22 o 
   1   6   6      173.47      153.15      1.91 o 
   2   6   6       99.04       88.10      1.73 o 
   3   6   6       93.41       84.17      1.88 o 
   4   6   6       36.36       39.33      1.65 o 
   5   6   6        0.39        0.79      0.37 o 
   6   6   6      195.09      182.57      2.80 o 
   7   6   6        0.03       -0.03      0.73 o 
   8   6   6       96.83      107.86      3.94 o 
   9   6   6      246.23      238.57      4.15 o 
  10   6   6       39.28       31.58      1.61 o 
  11   6   6       46.00       42.52      1.92 o 
  12   6   6        2.74        2.61      1.05 o 
  13   6   6        0.94        1.69      1.08 o 
  14   6   6      231.42      235.65      6.35 o 
  15   6   6        0.44        1.73      1.33 o 
 -14   7   6       29.15       27.55      2.19 o 
 -13   7   6       56.61       57.99      2.52 o 
 -12   7   6       72.90       71.38      4.61 o 
 -11   7   6       61.42       61.94      2.42 o 
 -10   7   6       45.75       51.21      1.96 o 
  -9   7   6      290.98      296.95      4.55 o 
  -8   7   6        9.35       10.47      1.47 o 
  -7   7   6       32.17       37.42      1.43 o 
  -6   7   6      329.76      306.57      3.96 o 
  -5   7   6      262.01      263.64      3.91 o 
  -4   7   6       22.63       26.46      1.13 o 
  -3   7   6     1036.34      950.75      9.39 o 
  -2   7   6      338.51      322.23      4.17 o 
  -1   7   6        0.10        0.58      0.48 o 
   0   7   6        0.25        1.25      0.51 o 
   1   7   6       10.83       10.50      0.85 o 
   2   7   6      236.15      248.82      3.23 o 
   3   7   6        0.16        0.78      0.43 o 
   4   7   6      193.06      200.72      2.88 o 
   5   7   6      328.19      319.25      4.57 o 
   6   7   6      174.25      180.48      4.12 o 
   7   7   6        0.21       -0.13      0.76 o 
   8   7   6      151.33      152.21      3.81 o 
   9   7   6       99.71       96.33      2.59 o 
  10   7   6        0.65        0.90      1.07 o 
  11   7   6      239.04      228.74      5.03 o 
  12   7   6        1.18        4.57      1.20 o 
  13   7   6       94.29       96.85      5.04 o 
  14   7   6       49.68       54.24      3.97 o 
 -14   8   6        0.08        0.76      1.57 o 
 -13   8   6      129.14      145.96      6.29 o 
 -12   8   6        2.41        3.55      1.24 o 
 -11   8   6       44.67       47.79      2.58 o 
 -10   8   6       10.86       11.38      1.58 o 
  -9   8   6      594.82      594.68      8.46 o 
  -8   8   6       89.41       89.09      2.80 o 
  -7   8   6      219.99      228.30      3.98 o 
  -6   8   6       41.99       43.38      1.71 o 
  -5   8   6       63.30       64.71      1.79 o 
  -4   8   6      274.28      260.20      3.95 o 
  -3   8   6       74.30       57.03      1.96 o 
  -2   8   6      230.64      208.07      3.79 o 
  -1   8   6       89.80       85.18      2.78 o 
   0   8   6        7.76        8.50      0.86 o 
   1   8   6       35.81       33.50      1.42 o 
   2   8   6     1236.82     1244.30     11.15 o 
   3   8   6      184.41      186.12      2.72 o 
   4   8   6      126.40      121.63      2.31 o 
   5   8   6        9.01        9.47      0.98 o 
   6   8   6       18.25       20.24      2.15 o 
   7   8   6      166.04      187.55      5.80 o 
   8   8   6       83.19       76.80      2.93 o 
   9   8   6       77.04       78.97      3.46 o 
  10   8   6       27.61       27.15      2.27 o 
  11   8   6       97.86      113.86      6.41 o 
  12   8   6      184.10      189.22      8.02 o 
  13   8   6       37.87       37.46      3.39 o 
 -12   9   6       31.61       34.62      2.75 o 
 -11   9   6      265.73      277.37      7.03 o 
 -10   9   6      303.24      292.08      6.26 o 
  -9   9   6      105.08       96.63      3.13 o 
  -8   9   6       54.80       59.06      2.39 o 
  -7   9   6       26.14       25.14      1.88 o 
  -6   9   6        0.17       -0.63      0.91 o 
  -5   9   6      376.35      344.77      7.53 o 
  -4   9   6      121.30      111.24      2.93 o 
  -3   9   6      244.43      231.09      5.29 o 
  -2   9   6        3.30        1.71      0.76 o 
  -1   9   6        5.81        4.94      0.89 o 
   0   9   6        2.67        3.78      1.01 o 
   1   9   6       18.77       15.67      2.04 o 
   2   9   6        1.29        1.00      0.68 o 
   3   9   6      241.02      255.81      4.02 o 
   4   9   6       61.78       64.85      2.68 o 
   5   9   6       63.73       69.85      3.33 o 
   6   9   6       15.46       13.07      1.73 o 
   7   9   6        1.91        1.50      1.30 o 
   8   9   6        1.63        2.00      1.28 o 
   9   9   6       39.84       38.64      2.77 o 
  10   9   6        6.10        9.08      2.15 o 
  11   9   6        0.27       -0.45      1.53 o 
  12   9   6       77.35       86.82      5.08 o 
 -11  10   6       38.54       36.98      2.81 o 
 -10  10   6       34.75       29.17      3.15 o 
  -9  10   6       24.45       26.07      2.47 o 
  -8  10   6       26.36       27.21      2.47 o 
  -7  10   6       94.33       95.98      4.06 o 
  -6  10   6      153.72      151.99      4.99 o 
  -5  10   6        4.01        1.92      1.19 o 
  -4  10   6        0.49        0.70      0.94 o 
  -3  10   6        8.85        9.37      1.37 o 
  -2  10   6       97.86       97.41      4.22 o 
  -1  10   6       38.53       33.50      2.26 o 
   0  10   6       25.22       25.20      2.64 o 
   1  10   6       19.09       21.28      2.52 o 
   2  10   6       92.14       89.01      3.01 o 
   3  10   6       14.73       17.64      1.63 o 
   4  10   6        8.35       12.56      1.54 o 
   5  10   6      267.49      280.82      5.41 o 
   6  10   6      184.81      196.09      7.63 o 
   7  10   6        7.64        4.09      1.49 o 
   8  10   6       14.52       17.27      2.60 o 
   9  10   6       17.84       20.90      2.91 o 
  10  10   6        2.92        3.71      1.90 o 
  11  10   6      286.65      289.78      9.37 o 
  -9  11   6        4.63        2.88      2.42 o 
  -8  11   6       11.96       11.58      3.13 o 
  -7  11   6       15.78       14.87      3.52 o 
  -6  11   6       23.24       26.67      2.38 o 
  -5  11   6       11.50       10.60      1.67 o 
  -4  11   6       54.69       58.65      3.13 o 
  -3  11   6        5.36        5.51      1.44 o 
  -2  11   6      270.61      251.83      6.45 o 
  -1  11   6      161.21      145.89      4.66 o 
   0  11   6      138.65      143.91      5.53 o 
   1  11   6       19.58       13.97      2.32 o 
   2  11   6       48.45       52.91      3.83 o 
   3  11   6      110.67      107.64      4.17 o 
   4  11   6      213.43      231.82      7.19 o 
   5  11   6      581.80      570.97     11.38 o 
   6  11   6        0.01        0.88      1.32 o 
   7  11   6       12.74       15.84      2.69 o 
   8  11   6        1.18       -1.48      1.48 o 
   9  11   6        4.63        7.56      2.50 o 
  -7  12   6       10.65       13.45      3.31 o 
  -6  12   6        9.41        9.58      3.13 o 
  -5  12   6       20.86       24.84      4.12 o 
  -4  12   6        1.10       -0.04      2.20 o 
  -3  12   6        6.69        5.51      2.67 o 
  -2  12   6        1.70        1.81      2.42 o 
  -1  12   6       18.78       13.81      3.51 o 
   0  12   6      101.44      111.87      5.52 o 
   1  12   6        2.73        1.96      1.76 o 
   2  12   6        3.79        2.93      2.88 o 
   3  12   6       10.93       10.05      3.35 o 
   4  12   6       40.60       51.78      5.48 o 
   5  12   6       16.90       15.82      2.59 o 
   6  12   6        0.16        0.10      1.62 o 
   7  12   6       11.86       15.97      2.72 o 
  -2  13   6        0.03       -1.93      1.93 o 
  -1  13   6        0.00       -1.55      2.06 o 
   0  13   6       14.77        6.14      2.93 o 
   1  13   6       10.36        8.37      3.54 o 
   2  13   6       11.38       19.41      4.12 o 
 -17   0   7       17.76       19.57      2.80 o 
 -15   0   7        6.14        7.47      1.97 o 
 -13   0   7      557.50      555.17      9.27 o 
 -11   0   7       37.69       39.72      2.54 o 
  -9   0   7        9.08       14.16      1.94 o 
  -7   0   7      633.42      658.62      7.79 o 
  -5   0   7      296.50      263.52      4.27 o 
  -3   0   7      889.38      979.19     20.69 o 
  -1   0   7       12.57        6.12      1.05 o 
   1   0   7     2025.69     2118.42     28.36 o 
   3   0   7     3905.85     4522.70     80.07 o 
   5   0   7     1741.78     1925.81     21.64 o 
   7   0   7      189.42      187.34      4.68 o 
   9   0   7       10.65        6.67      1.56 o 
  11   0   7       25.49       26.97      2.32 o 
  13   0   7      183.67      190.74      5.33 o 
  15   0   7      214.65      215.21      7.26 o 
  17   0   7       49.08       61.43      4.64 o 
 -17   1   7        5.19        2.89      1.46 o 
 -16   1   7       50.17       50.97      4.51 o 
 -15   1   7      433.33      462.65      8.95 o 
 -14   1   7        2.91        4.16      1.10 o 
 -13   1   7        7.25        8.32      1.10 o 
 -12   1   7       15.69       19.76      1.31 o 
 -11   1   7      269.01      287.46      4.37 o 
 -10   1   7       77.87       62.61      2.39 o 
  -9   1   7      859.82      860.28      8.18 o 
  -8   1   7       17.39       17.31      0.75 o 
  -7   1   7      765.21      735.13      5.26 o 
  -6   1   7       14.69       13.18      0.67 o 
  -5   1   7      611.92      588.39      4.86 o 
  -4   1   7     1445.66     1567.94     63.45 o 
  -3   1   7     1889.81     2099.11     21.25 o 
  -2   1   7      158.00      199.34      3.13 o 
  -1   1   7       89.70       84.31      1.86 o 
   0   1   7     2525.28     2862.18     31.25 o 
   1   1   7     1284.59     1328.75     13.53 o 
   2   1   7        5.12        3.58      0.33 o 
   3   1   7      750.13     1002.25      7.74 o 
   4   1   7      485.65      521.20      4.74 o 
   5   1   7     1045.88     1015.19      8.65 o 
   6   1   7      380.58      367.32      3.90 o 
   7   1   7       40.37       36.63      1.35 o 
   8   1   7      242.58      241.13      4.11 o 
   9   1   7        7.05        7.65      0.87 o 
  10   1   7      379.86      342.11      5.56 o 
  11   1   7      173.62      166.85      3.39 o 
  12   1   7      383.54      364.10      5.30 o 
  13   1   7       49.29       54.27      2.07 o 
  14   1   7      111.65      117.54      3.32 o 
  15   1   7        4.84        5.02      1.17 o 
  16   1   7       63.70       70.14      2.80 o 
  17   1   7       77.37       79.69      3.38 o 
 -17   2   7        0.03        1.98      1.42 o 
 -16   2   7       19.22       18.14      2.41 o 
 -15   2   7      200.69      201.70      5.62 o 
 -14   2   7      312.60      307.22      6.79 o 
 -13   2   7       25.41       26.13      3.19 o 
 -12   2   7      101.60      105.11      3.73 o 
 -11   2   7       14.27       12.23      1.24 o 
 -10   2   7        7.01        8.48      0.76 o 
  -9   2   7      310.72      283.60      3.24 o 
  -8   2   7      514.03      481.30      5.63 o 
  -7   2   7      229.60      242.73      2.59 o 
  -6   2   7      410.16      405.20      5.75 o 
  -5   2   7      243.17      282.77      3.03 o 
  -4   2   7        9.97       12.62      0.66 o 
  -3   2   7       67.19       73.99      1.49 o 
  -2   2   7      690.96      698.09      7.98 o 
  -1   2   7     1388.64     1542.46     14.55 o 
   0   2   7      175.86      133.91      1.69 o 
   1   2   7       16.56       21.15      0.75 o 
   2   2   7        0.49        0.32      0.26 o 
   3   2   7      264.82      374.09      3.83 o 
   4   2   7      475.24      448.49      4.05 o 
   5   2   7      159.57      129.17      1.63 o 
   6   2   7      701.80      708.67      5.52 o 
   7   2   7      921.09      867.40      7.96 o 
   8   2   7        0.18        1.44      0.79 o 
   9   2   7       34.91       29.52      1.35 o 
  10   2   7       38.36       42.69      1.67 o 
  11   2   7       17.11       20.36      1.24 o 
  12   2   7      503.94      486.25      6.22 o 
  13   2   7      152.01      143.33      3.19 o 
  14   2   7       75.01       74.13      2.68 o 
  15   2   7      115.78      122.49      3.54 o 
  16   2   7        4.98        7.52      1.50 o 
  17   2   7        0.95        1.01      1.42 o 
 -17   3   7       10.28        9.99      2.59 o 
 -16   3   7       83.46       93.95      4.03 o 
 -15   3   7        0.07        0.14      1.16 o 
 -14   3   7       63.56       65.46      3.09 o 
 -13   3   7        1.71        1.30      1.06 o 
 -12   3   7       82.72       70.94      2.53 o 
 -11   3   7       72.64       77.01      1.92 o 
 -10   3   7      474.86      463.26      5.10 o 
  -9   3   7       57.47       72.06      1.56 o 
  -8   3   7      392.20      359.65      4.00 o 
  -7   3   7      570.30      494.77      4.25 o 
  -6   3   7      471.59      496.99      4.16 o 
  -5   3   7        8.58        3.52      0.43 o 
  -4   3   7      718.47      782.70      6.30 o 
  -3   3   7      117.61      126.08      1.54 o 
  -2   3   7      864.54      836.38      7.49 o 
  -1   3   7        5.59       12.75      0.72 o 
   0   3   7     1799.18     2167.60     19.64 o 
   1   3   7      452.93      459.24      5.12 o 
   2   3   7     1002.28     1080.11      9.47 o 
   3   3   7      346.53      374.47      3.67 o 
   4   3   7      837.27      838.45      6.49 o 
   5   3   7       41.93       59.81      1.03 o 
   6   3   7        2.00        5.32      0.42 o 
   7   3   7       10.18       10.15      0.89 o 
   8   3   7      178.09      168.80      3.19 o 
   9   3   7       20.34       16.69      1.13 o 
  10   3   7      155.30      151.65      3.13 o 
  11   3   7       16.46       15.79      1.14 o 
  12   3   7       23.12       22.22      1.39 o 
  13   3   7        5.11        5.33      0.96 o 
  14   3   7       31.39       31.02      1.74 o 
  15   3   7       14.71       17.76      1.62 o 
  16   3   7      370.31      363.09     10.60 o 
 -16   4   7        7.61        7.19      3.12 o 
 -15   4   7       63.51       68.10      4.53 o 
 -14   4   7       78.01       83.93      4.47 o 
 -13   4   7      175.56      175.36      6.16 o 
 -12   4   7        6.36        3.58      0.97 o 
 -11   4   7       63.89       68.02      2.07 o 
 -10   4   7        0.34        0.60      0.60 o 
  -9   4   7        7.62        9.40      0.81 o 
  -8   4   7       46.87       55.40      1.49 o 
  -7   4   7      137.23      135.23      2.25 o 
  -6   4   7      118.04      149.43      2.12 o 
  -5   4   7     1017.65      985.52      7.45 o 
  -4   4   7       33.90       33.99      0.91 o 
  -3   4   7       31.61       26.49      0.82 o 
  -2   4   7       20.89        9.36      0.46 o 
  -1   4   7      157.56      192.58      1.96 o 
   0   4   7      338.24      369.91      4.98 o 
   1   4   7        9.32       14.16      0.90 o 
   2   4   7      861.11      921.75      7.67 o 
   3   4   7       44.44       51.08      1.45 o 
   4   4   7       31.95       34.41      0.84 o 
   5   4   7        2.84        0.72      0.30 o 
   6   4   7      370.27      359.55      4.16 o 
   7   4   7      766.13      760.67      8.37 o 
   8   4   7      313.05      295.14      3.90 o 
   9   4   7       22.46       25.41      1.34 o 
  10   4   7        0.88       -0.53      0.53 o 
  11   4   7        4.58        3.92      0.82 o 
  12   4   7       84.90       86.80      2.40 o 
  13   4   7      245.43      241.23      4.27 o 
  14   4   7       47.74       43.89      1.97 o 
  15   4   7       92.90       94.65      3.45 o 
  16   4   7       34.17       34.06      2.77 o 
 -16   5   7        0.94        0.85      1.71 o 
 -15   5   7        1.72        2.70      1.82 o 
 -14   5   7        4.29        0.91      1.62 o 
 -13   5   7      415.36      412.66      7.14 o 
 -12   5   7       29.73       33.29      2.49 o 
 -11   5   7       80.73       81.88      2.33 o 
 -10   5   7       12.90       10.96      1.05 o 
  -9   5   7       49.63       45.42      1.51 o 
  -8   5   7       26.62       20.80      1.05 o 
  -7   5   7       29.41       25.45      1.09 o 
  -6   5   7        4.18        6.30      0.62 o 
  -5   5   7      812.87      764.07      7.02 o 
  -4   5   7       23.71       28.79      1.21 o 
  -3   5   7      352.55      316.27      3.54 o 
  -2   5   7      315.87      346.66      3.36 o 
  -1   5   7      455.24      474.81      4.24 o 
   0   5   7      124.65      104.78      1.44 o 
   1   5   7     1768.45     1710.23     14.40 o 
   2   5   7      420.78      401.41      4.75 o 
   3   5   7      796.27      796.03      6.51 o 
   4   5   7      108.04      131.11      1.77 o 
   5   5   7      228.10      215.45      2.59 o 
   6   5   7      267.44      230.36      3.19 o 
   7   5   7      220.34      201.43      3.06 o 
   8   5   7       29.97       29.61      1.27 o 
   9   5   7       11.49       12.38      1.07 o 
  10   5   7       64.89       58.00      1.84 o 
  11   5   7      104.30      101.77      2.50 o 
  12   5   7        9.10       11.43      1.14 o 
  13   5   7       47.80       49.02      1.98 o 
  14   5   7        0.45       -0.33      0.80 o 
  15   5   7        0.21        1.36      1.30 o 
  16   5   7       25.48       21.90      2.98 o 
 -15   6   7       12.42       11.30      2.44 o 
 -14   6   7        4.17        3.01      1.85 o 
 -13   6   7       34.76       32.27      1.95 o 
 -12   6   7       68.12       70.02      2.57 o 
 -11   6   7       27.07       27.23      1.71 o 
 -10   6   7        5.48        5.17      0.86 o 
  -9   6   7      216.60      202.49      3.29 o 
  -8   6   7        2.16        2.35      0.65 o 
  -7   6   7      329.50      326.14      4.15 o 
  -6   6   7        5.34        3.85      0.60 o 
  -5   6   7        3.56        5.81      0.68 o 
  -4   6   7       22.30       20.39      0.95 o 
  -3   6   7       65.50       66.40      1.53 o 
  -2   6   7      398.11      418.98      4.38 o 
  -1   6   7      120.79      102.35      2.34 o 
   0   6   7        9.70        5.45      0.41 o 
   1   6   7      395.74      361.22      3.32 o 
   2   6   7      616.47      606.69      5.78 o 
   3   6   7      472.10      479.36      5.14 o 
   4   6   7      993.32     1041.42      8.38 o 
   5   6   7        0.55        0.00      0.43 o 
   6   6   7       48.20       45.68      1.91 o 
   7   6   7      801.91      731.77      8.45 o 
   8   6   7        0.08        1.64      0.85 o 
   9   6   7      175.37      167.72      4.64 o 
  10   6   7        4.07        7.49      1.44 o 
  11   6   7       41.55       36.36      1.81 o 
  12   6   7        2.56        1.45      1.02 o 
  13   6   7       93.29       88.43      2.85 o 
  14   6   7       12.62       14.24      2.09 o 
  15   6   7        6.96        7.67      6.05 o 
 -14   7   7        0.02       -0.55      1.05 o 
 -13   7   7        0.41        0.49      1.10 o 
 -12   7   7       48.52       56.26      2.44 o 
 -11   7   7       64.04       63.26      2.45 o 
 -10   7   7      358.93      363.61      5.35 o 
  -9   7   7      291.92      300.52      4.64 o 
  -8   7   7       22.09       22.69      1.16 o 
  -7   7   7       53.07       51.63      1.65 o 
  -6   7   7       71.54       76.41      1.87 o 
  -5   7   7       11.17       12.99      0.83 o 
  -4   7   7       51.39       52.58      1.73 o 
  -3   7   7        1.23        1.51      0.59 o 
  -2   7   7       21.15       23.98      1.12 o 
  -1   7   7      112.99      103.38      2.06 o 
   0   7   7      169.03      161.52      2.89 o 
   1   7   7        1.81        1.71      0.45 o 
   2   7   7       35.35       39.01      1.49 o 
   3   7   7       52.31       50.42      1.66 o 
   4   7   7      187.22      180.81      3.04 o 
   5   7   7        6.78        5.70      1.07 o 
   6   7   7       28.18       24.24      1.42 o 
   7   7   7        0.85        0.76      1.04 o 
   8   7   7       18.55       17.01      1.51 o 
   9   7   7      311.47      317.90      6.79 o 
  10   7   7      188.70      193.76      4.38 o 
  11   7   7       51.79       52.10      2.41 o 
  12   7   7        3.94        4.69      1.59 o 
  13   7   7        1.36       -0.69      3.23 o 
  14   7   7        2.11        4.52      1.83 o 
 -13   8   7        7.77        6.34      1.75 o 
 -12   8   7       32.00       34.63      2.51 o 
 -11   8   7       54.77       58.03      2.82 o 
 -10   8   7       30.59       28.09      2.11 o 
  -9   8   7      580.98      571.38      9.04 o 
  -8   8   7      525.20      512.87      7.48 o 
  -7   8   7        0.23        1.80      0.85 o 
  -6   8   7      153.99      153.22      3.11 o 
  -5   8   7      149.69      140.25      2.85 o 
  -4   8   7      192.25      195.81      3.37 o 
  -3   8   7      271.98      243.21      3.76 o 
  -2   8   7       51.86       53.87      1.88 o 
  -1   8   7       23.14       20.11      1.47 o 
   0   8   7      254.36      259.70      4.30 o 
   1   8   7      264.17      260.57      3.84 o 
   2   8   7        1.17        0.54      0.53 o 
   3   8   7        3.92        2.66      0.65 o 
   4   8   7       10.64        9.87      1.20 o 
   5   8   7        0.63        0.83      0.69 o 
   6   8   7       72.56       70.90      2.19 o 
   7   8   7        0.02        0.38      0.75 o 
   8   8   7       23.36       24.35      2.18 o 
   9   8   7       19.22       20.01      2.58 o 
  11   8   7        1.69        0.96      2.23 o 
  12   8   7        0.86        0.10      1.65 o 
  13   8   7      364.92      366.10     10.35 o 
 -12   9   7        1.11       -0.97      1.25 o 
 -11   9   7        3.94        4.81      1.60 o 
 -10   9   7       92.21       93.69      3.73 o 
  -9   9   7      115.62      129.82      3.61 o 
  -8   9   7      338.43      318.53      5.74 o 
  -7   9   7       26.16       23.98      1.85 o 
  -6   9   7       42.87       43.65      2.23 o 
  -5   9   7       49.48       52.80      2.82 o 
  -4   9   7       28.23       31.70      1.89 o 
  -3   9   7        5.58        6.29      1.00 o 
  -2   9   7       11.00        7.55      1.02 o 
  -1   9   7        0.06        0.23      0.78 o 
   0   9   7      129.59      139.61      4.61 o 
   1   9   7       51.59       50.76      2.30 o 
   2   9   7       80.64       85.14      2.67 o 
   3   9   7       26.14       27.37      1.27 o 
   4   9   7        1.04        1.73      0.67 o 
   5   9   7        6.42        6.15      1.28 o 
   6   9   7       11.76       13.03      1.69 o 
   7   9   7       57.35       60.50      2.48 o 
   8   9   7        0.19        2.28      1.62 o 
   9   9   7       65.67       70.45      3.52 o 
  10   9   7      306.17      344.53     22.21 o 
  11   9   7        4.45        2.30      3.38 o 
  12   9   7      108.09       99.76      5.86 o 
 -11  10   7        3.76        4.83      1.80 o 
 -10  10   7        4.08        4.19      2.75 o 
  -9  10   7      294.79      315.74     13.32 o 
  -8  10   7        8.14       10.09      1.81 o 
  -7  10   7       16.50       15.76      2.01 o 
  -6  10   7       22.35       22.83      2.37 o 
  -5  10   7       43.81       44.84      4.34 o 
  -4  10   7       47.36       39.98      2.56 o 
  -3  10   7        7.34        6.29      1.38 o 
  -2  10   7        4.24        4.13      1.20 o 
  -1  10   7       29.34       26.24      2.75 o 
   0  10   7      468.91      460.56     16.34 o 
   1  10   7      561.36      544.23     17.41 o 
   2  10   7       71.65       62.30      3.98 o 
   3  10   7       90.47       99.65      4.06 o 
   4  10   7       58.63       58.14      2.19 o 
   5  10   7       42.09       43.54      2.15 o 
   6  10   7      263.94      271.34      6.56 o 
   7  10   7       91.19       96.92      3.19 o 
   8  10   7        6.87        6.77      1.69 o 
   9  10   7       51.24       48.61      3.91 o 
  10  10   7      315.11      329.31     10.01 o 
  11  10   7      118.33      122.00      6.00 o 
  -9  11   7        0.05        0.74      2.01 o 
  -8  11   7        1.28       -1.19      1.68 o 
  -7  11   7        2.03        2.07      2.23 o 
  -6  11   7       20.95       21.67      2.79 o 
  -5  11   7       16.78       13.80      1.90 o 
  -4  11   7        0.06        1.85      1.17 o 
  -3  11   7       25.46       25.41      2.20 o 
  -2  11   7        0.67       -0.10      1.05 o 
  -1  11   7       19.58       20.96      2.00 o 
   0  11   7        0.05        0.15      1.51 o 
   3  11   7      182.22      181.58      7.09 o 
   4  11   7       84.92       89.61      2.98 o 
   5  11   7       25.83       27.39      1.96 o 
   6  11   7       18.07       16.88      1.66 o 
   7  11   7       54.12       57.49      3.38 o 
   8  11   7        6.52        9.62      2.31 o 
   9  11   7       37.34       47.36      3.95 o 
  -6  12   7       80.80       84.62      6.76 o 
  -5  12   7      169.30      168.83      9.51 o 
  -4  12   7       32.73       36.98      4.75 o 
  -3  12   7        8.55        8.23      3.03 o 
  -2  12   7       24.78       23.12      4.04 o 
  -1  12   7       11.75       12.01      3.32 o 
   0  12   7      209.55      223.22     10.75 o 
   1  12   7       12.80       14.10      2.54 o 
   2  12   7        5.39        8.81      3.22 o 
   3  12   7        6.27        7.13      2.95 o 
   4  12   7       42.47       33.19      4.75 o 
   5  12   7        0.10        1.11      2.54 o 
   6  12   7        5.94        7.90      2.19 o 
   0  13   7        6.48        2.56      2.61 o 
   1  13   7       28.72       17.47      4.12 o 
 -16   0   8      168.49      178.27      6.56 o 
 -14   0   8      135.89      143.17      5.44 o 
 -12   0   8      140.76      129.87      3.81 o 
 -10   0   8       39.20       50.06      4.02 o 
  -8   0   8     2295.87     2200.08     24.50 o 
  -6   0   8      742.57      810.89      9.11 o 
  -4   0   8      164.08      151.21      2.99 o 
  -2   0   8     2283.12     2684.84     52.59 o 
   0   0   8     2709.30     2888.43     56.23 o 
   2   0   8        2.57        1.69      0.99 o 
   4   0   8      463.48      492.19      6.84 o 
   6   0   8       16.17       17.80      1.13 o 
   8   0   8     1924.79     1786.16     50.54 o 
  10   0   8      610.43      542.43     10.75 o 
  12   0   8      130.19      118.80      4.02 o 
  14   0   8      149.76      150.06      4.96 o 
  16   0   8      100.88       95.90      5.04 o 
 -17   1   8        6.32        7.12      1.76 o 
 -16   1   8        3.36        4.94      1.84 o 
 -15   1   8       64.68       69.21      3.38 o 
 -14   1   8       13.64       16.47      1.58 o 
 -13   1   8       40.92       42.55      2.27 o 
 -12   1   8      415.65      417.13      5.77 o 
 -11   1   8      503.71      492.64      6.20 o 
 -10   1   8       46.03       54.59      1.77 o 
  -9   1   8      259.39      263.06      4.14 o 
  -8   1   8      108.76      101.38      1.68 o 
  -7   1   8     1015.47      966.65      6.65 o 
  -6   1   8        0.24        1.64      0.39 o 
  -5   1   8      908.54      909.73      7.98 o 
  -4   1   8      723.19      757.86      6.85 o 
  -3   1   8      449.47      488.43      6.88 o 
  -2   1   8     3872.88     4310.31     42.23 o 
  -1   1   8       31.47       44.59      1.36 o 
   0   1   8      174.04      188.42      3.13 o 
   1   1   8      131.61      178.25      2.92 o 
   2   1   8      467.77      509.99      5.30 o 
   3   1   8     1329.43     1454.63     10.84 o 
   4   1   8      555.87      509.12      4.36 o 
   5   1   8      322.10      347.86      3.54 o 
   6   1   8        0.98        1.71      0.38 o 
   7   1   8      371.09      395.45      5.92 o 
   8   1   8     2197.12     2072.62     20.88 o 
   9   1   8      732.02      677.31      8.65 o 
  10   1   8       31.73       31.30      1.69 o 
  11   1   8       33.05       35.67      1.91 o 
  12   1   8      112.52      118.60      2.85 o 
  13   1   8      113.48      114.01      2.93 o 
  14   1   8        0.26        1.13      0.89 o 
  15   1   8        1.73        1.77      1.04 o 
  16   1   8        0.33        1.41      1.19 o 
  17   1   8       12.90       17.19      1.95 o 
 -17   2   8       61.83       63.18      3.53 o 
 -16   2   8        0.37        0.51      1.20 o 
 -15   2   8        0.80        0.73      1.26 o 
 -14   2   8       10.60        9.88      1.83 o 
 -13   2   8      141.31      143.60      4.33 o 
 -12   2   8       60.25       55.54      2.48 o 
 -11   2   8        0.07        1.28      1.12 o 
 -10   2   8       36.64       31.24      1.40 o 
  -9   2   8      631.37      619.01      5.22 o 
  -8   2   8      196.10      192.82      2.30 o 
  -7   2   8     1419.94     1403.82      9.66 o 
  -6   2   8      661.90      593.82      4.72 o 
  -5   2   8        9.56        8.24      0.80 o 
  -4   2   8        7.47        5.79      0.54 o 
  -3   2   8      459.59      420.44      3.91 o 
  -2   2   8      876.31     1134.63     10.74 o 
  -1   2   8     3207.91     3553.83     31.21 o 
   0   2   8     1135.27     1237.32     10.79 o 
   1   2   8     1648.53     1744.85     15.91 o 
   2   2   8       36.68       30.78      1.91 o 
   3   2   8       36.21       55.87      0.91 o 
   4   2   8      288.18      307.01      2.95 o 
   5   2   8      175.87      198.85      2.38 o 
   6   2   8      129.86      132.14      2.05 o 
   7   2   8     3413.41     3248.56     28.16 o 
   8   2   8       82.70       67.13      2.13 o 
   9   2   8       94.80       86.97      2.25 o 
  10   2   8        3.44        1.37      0.66 o 
  11   2   8      128.78      129.88      3.51 o 
  12   2   8       62.84       61.03      2.11 o 
  13   2   8      214.88      229.34      4.55 o 
  14   2   8        1.10        1.47      0.97 o 
  15   2   8       68.86       68.50      3.24 o 
  16   2   8       91.53       89.86      3.56 o 
  17   2   8       10.18       12.91      1.82 o 
 -16   3   8       16.48       15.80      2.16 o 
 -15   3   8       19.37       21.39      2.23 o 
 -14   3   8        3.66        1.43      1.18 o 
 -13   3   8      185.38      187.42      4.98 o 
 -12   3   8       85.62       84.78      2.77 o 
 -11   3   8      182.74      175.67      5.90 o 
 -10   3   8      177.88      152.45      3.03 o 
  -9   3   8       38.39       42.29      1.29 o 
  -8   3   8        0.01        0.52      0.39 o 
  -7   3   8       15.90       15.84      0.69 o 
  -6   3   8       14.18       14.50      0.68 o 
  -5   3   8      259.34      253.88      3.15 o 
  -4   3   8      241.67      236.80      2.96 o 
  -3   3   8      427.63      437.75      3.67 o 
  -2   3   8      134.97      123.56      1.52 o 
  -1   3   8      111.14      135.32      1.55 o 
   0   3   8      489.74      596.57      5.71 o 
   1   3   8      962.96      978.41      8.63 o 
   2   3   8        9.78       14.52      0.77 o 
   3   3   8      105.58       89.11      1.47 o 
   4   3   8       74.74       93.42      1.42 o 
   5   3   8      252.20      318.06      3.23 o 
   6   3   8        2.75        2.49      0.42 o 
   7   3   8       24.08       37.44      1.26 o 
   8   3   8       89.37       74.99      1.81 o 
   9   3   8      170.72      175.83      3.31 o 
  10   3   8       76.32       77.20      2.25 o 
  11   3   8     1162.35     1131.68     11.18 o 
  12   3   8       59.42       52.38      1.94 o 
  13   3   8      120.22      129.22      3.35 o 
  14   3   8        0.24        0.31      0.91 o 
  15   3   8       15.94       14.94      1.58 o 
  16   3   8      139.83      151.12      4.52 o 
 -16   4   8      114.80      115.44     11.84 o 
 -15   4   8      190.62      184.30      6.90 o 
 -14   4   8      141.19      140.01      5.72 o 
 -13   4   8       67.90       66.36      3.90 o 
 -12   4   8        3.28        4.96      1.71 o 
 -11   4   8      317.10      316.92      5.48 o 
 -10   4   8      247.61      233.44      3.74 o 
  -9   4   8      107.65      102.40      2.11 o 
  -8   4   8      174.53      179.16      2.77 o 
  -7   4   8      324.31      270.64      3.16 o 
  -6   4   8      353.97      334.06      3.55 o 
  -5   4   8       12.51       17.84      0.80 o 
  -4   4   8       20.75       14.80      0.66 o 
  -3   4   8      326.49      350.51      3.22 o 
  -2   4   8      644.07      592.28      4.71 o 
  -1   4   8       76.05       69.87      1.08 o 
   0   4   8      121.93      105.34      1.84 o 
   1   4   8     1590.01     1596.78     12.46 o 
   2   4   8     1291.39     1395.10     11.99 o 
   3   4   8       12.28       10.78      0.62 o 
   4   4   8       18.93       15.11      0.65 o 
   5   4   8      224.91      210.64      2.54 o 
   6   4   8      116.44      120.02      3.17 o 
   7   4   8        0.36        1.44      0.53 o 
   8   4   8       92.04       90.93      2.19 o 
   9   4   8        5.88        7.88      0.94 o 
  10   4   8       21.08       18.93      1.16 o 
  11   4   8      102.23      109.50      2.59 o 
  12   4   8        1.02        0.72      1.02 o 
  13   4   8      109.42      115.69      3.28 o 
  14   4   8        0.04        0.61      0.89 o 
  15   4   8        1.02        2.12      1.14 o 
  16   4   8      186.53      192.01      5.83 o 
 -16   5   8       33.29       33.37      3.47 o 
 -15   5   8       35.85       31.43      3.32 o 
 -14   5   8        4.98        4.21      1.79 o 
 -13   5   8        1.12        3.43      3.07 o 
 -12   5   8        5.84        7.68      1.31 o 
 -11   5   8       23.41       22.05      1.51 o 
 -10   5   8      399.20      396.58      5.48 o 
  -9   5   8       11.56       11.38      0.92 o 
  -8   5   8        0.48        0.33      0.53 o 
  -7   5   8        0.82        0.23      0.50 o 
  -6   5   8      327.00      324.32      3.43 o 
  -5   5   8        1.71        0.85      0.38 o 
  -4   5   8     1268.89     1183.33      9.35 o 
  -3   5   8      569.90      521.56      4.81 o 
  -2   5   8       20.32       20.24      0.77 o 
  -1   5   8      607.17      657.88      5.20 o 
   0   5   8      104.97      136.41      1.64 o 
   1   5   8     1073.95     1087.75      9.77 o 
   2   5   8     1862.53     1919.76     16.23 o 
   3   5   8        0.26        0.30      0.39 o 
   4   5   8     1193.39     1148.33      8.93 o 
   5   5   8        0.51        0.39      0.47 o 
   6   5   8      141.74      112.86      2.16 o 
   7   5   8       92.02       85.47      1.97 o 
   8   5   8       20.73       20.03      1.11 o 
   9   5   8        0.90        1.35      1.29 o 
  10   5   8      610.14      604.57      6.95 o 
  11   5   8        0.00        0.02      0.64 o 
  12   5   8       57.80       56.46      2.03 o 
  13   5   8       10.75        9.55      1.17 o 
  14   5   8       10.63        6.52      1.66 o 
  15   5   8       14.85       15.33      3.71 o 
 -15   6   8        1.50       -0.07      1.60 o 
 -14   6   8      158.16      159.27      8.94 o 
 -13   6   8       14.17       15.98      1.71 o 
 -12   6   8       96.12      100.58      3.05 o 
 -11   6   8      255.12      252.38      4.74 o 
 -10   6   8       65.87       68.36      2.12 o 
  -9   6   8       58.05       57.53      1.78 o 
  -8   6   8      194.07      204.60      3.21 o 
  -7   6   8      138.58      126.96      2.30 o 
  -6   6   8       54.90       51.83      1.34 o 
  -5   6   8      104.49       90.09      1.76 o 
  -4   6   8      127.40      102.47      1.95 o 
  -3   6   8       21.88       13.87      0.82 o 
  -2   6   8     1849.56     1864.57     13.60 o 
  -1   6   8     2572.46     2594.65     18.25 o 
   0   6   8        6.11       13.95      0.66 o 
   1   6   8      989.97      983.74      7.26 o 
   2   6   8     1478.97     1455.47     13.74 o 
   3   6   8        1.09        0.84      0.49 o 
   4   6   8      249.52      267.28      3.41 o 
   5   6   8       94.43       99.91      2.70 o 
   6   6   8       93.27      112.60      2.52 o 
   7   6   8      168.81      154.92      3.34 o 
   8   6   8      510.00      486.82      5.81 o 
   9   6   8       97.91      107.05      7.69 o 
  10   6   8       43.70       44.53      2.60 o 
  11   6   8      276.23      267.90      5.47 o 
  12   6   8        7.12        6.64      2.14 o 
  13   6   8        0.01        2.39      1.56 o 
  14   6   8       86.35       87.19      5.68 o 
  15   6   8        0.51        5.68      4.58 o 
 -14   7   8        4.03        5.91      1.33 o 
 -13   7   8       70.13       79.86      4.08 o 
 -12   7   8       75.10       79.15      2.81 o 
 -11   7   8        3.60        2.92      1.44 o 
 -10   7   8        0.86       -0.12      1.00 o 
  -9   7   8        6.53        6.14      0.98 o 
  -8   7   8      234.53      235.74      3.65 o 
  -7   7   8        6.65        5.46      0.97 o 
  -6   7   8      112.42      101.02      2.18 o 
  -5   7   8       62.42       58.29      1.62 o 
  -4   7   8      112.74      104.59      2.07 o 
  -3   7   8       19.54       20.70      1.11 o 
  -2   7   8       82.23       77.87      1.89 o 
  -1   7   8       10.78       10.40      1.07 o 
   0   7   8       62.81       56.64      2.76 o 
   1   7   8      449.74      445.36      4.82 o 
   2   7   8      108.17      109.71      2.60 o 
   3   7   8      458.85      442.63      5.34 o 
   4   7   8       60.32       56.61      1.77 o 
   5   7   8       74.59       73.64      2.96 o 
   6   7   8        5.01        4.97      0.97 o 
   7   7   8        1.66        2.03      1.05 o 
   8   7   8       30.26       30.23      1.85 o 
   9   7   8       22.29       21.47      2.01 o 
  10   7   8       13.66       11.82      1.75 o 
  11   7   8       90.12       92.82      3.84 o 
  12   7   8       14.50       14.62      1.99 o 
  13   7   8       22.66       23.62      4.44 o 
  14   7   8      104.31      106.41      7.95 o 
 -13   8   8      174.65      187.54      4.90 o 
 -12   8   8       16.42       16.25      1.79 o 
 -11   8   8       54.50       63.03      3.47 o 
 -10   8   8      255.84      249.06      5.84 o 
  -9   8   8      280.81      276.45      5.77 o 
  -8   8   8      148.85      148.01      3.62 o 
  -7   8   8      370.02      372.15      5.44 o 
  -6   8   8        2.34        3.22      0.86 o 
  -5   8   8       31.70       31.15      1.47 o 
  -4   8   8       39.99       38.72      1.56 o 
  -3   8   8      279.12      248.21      3.93 o 
  -2   8   8        1.90        1.23      0.68 o 
  -1   8   8       82.81       92.59      4.62 o 
   0   8   8       63.04       70.03      4.77 o 
   1   8   8       13.82       13.97      1.06 o 
   2   8   8      117.02      115.51      2.18 o 
   3   8   8        0.48        0.96      0.48 o 
   4   8   8        0.50        0.40      0.74 o 
   5   8   8       44.74       39.05      2.10 o 
   6   8   8       56.26       58.12      2.35 o 
   7   8   8      129.31      122.41      4.75 o 
   8   8   8      103.60       87.09      5.13 o 
   9   8   8        0.28        1.37      1.48 o 
  10   8   8        0.88        2.28      1.58 o 
  11   8   8        0.46        3.15      1.78 o 
  12   8   8       14.72       16.66      3.82 o 
  13   8   8      310.17      308.06     13.90 o 
 -12   9   8       58.50       65.12      3.76 o 
 -11   9   8       96.62      102.78      4.22 o 
 -10   9   8       27.20       34.43      2.34 o 
  -9   9   8       33.35       39.09      5.18 o 
  -8   9   8        0.86        1.35      1.05 o 
  -7   9   8       16.99       18.98      1.80 o 
  -6   9   8      123.28      118.12      3.52 o 
  -5   9   8       54.84       54.83      4.50 o 
  -4   9   8      175.43      169.27      4.17 o 
  -3   9   8      166.43      155.22      3.89 o 
  -2   9   8        4.21        3.11      0.88 o 
  -1   9   8      144.94      148.94      3.29 o 
   0   9   8        0.02        0.22      0.79 o 
   1   9   8       47.81       48.65      2.29 o 
   2   9   8       61.91       56.37      1.97 o 
   3   9   8      426.85      424.76      4.89 o 
   4   9   8      164.83      158.16      3.26 o 
   5   9   8      165.06      173.14      4.40 o 
   6   9   8        2.14        2.07      0.90 o 
   7   9   8        4.98        6.17      1.19 o 
   8   9   8       51.85       56.00      2.48 o 
   9   9   8        7.84        7.20      3.18 o 
  10   9   8      128.73      139.28      5.14 o 
  11   9   8       42.06       48.70      3.95 o 
  12   9   8       71.62       72.79      4.73 o 
 -11  10   8       18.49       14.06      2.60 o 
 -10  10   8       42.00       43.52      3.59 o 
  -9  10   8        0.00        6.27      2.62 o 
  -8  10   8        3.21        1.11      1.27 o 
  -7  10   8       41.87       41.14      2.86 o 
  -6  10   8       82.58       82.34      6.04 o 
  -5  10   8       12.10       13.99      1.88 o 
  -4  10   8       47.23       46.89      2.69 o 
  -3  10   8       13.47       16.29      1.80 o 
  -2  10   8       99.40       96.77      3.69 o 
   0  10   8       34.95       32.48      3.02 o 
   1  10   8       37.67       37.01      5.59 o 
   2  10   8       33.19       46.34      5.96 o 
   3  10   8        0.26       -0.06      0.90 o 
   4  10   8        0.70        0.52      0.84 o 
   5  10   8       16.99       16.28      1.49 o 
   6  10   8      212.64      218.88      4.79 o 
   7  10   8        5.01        7.96      1.29 o 
   8  10   8       62.92       73.01      3.32 o 
   9  10   8        0.22        0.96      1.42 o 
  10  10   8      142.33      149.76      6.61 o 
  -9  11   8       23.70       19.80      3.75 o 
  -8  11   8       28.32       24.70      4.23 o 
  -7  11   8       28.29       24.81      4.20 o 
  -6  11   8      131.87      126.58      8.10 o 
  -5  11   8      128.25      115.61      4.42 o 
  -4  11   8       34.66       36.73      2.56 o 
  -3  11   8        2.36        2.22      1.15 o 
  -2  11   8      112.96      115.22      4.24 o 
  -1  11   8        6.73        7.54      2.04 o 
   0  11   8       13.61       11.79      2.36 o 
   1  11   8       41.96       44.33      3.67 o 
   2  11   8       20.52       24.27      3.00 o 
   3  11   8       11.69       14.44      2.04 o 
   4  11   8        0.05        0.18      1.15 o 
   5  11   8       55.95       61.26      3.20 o 
   6  11   8       99.52       99.16      4.13 o 
   7  11   8        0.46        4.29      1.55 o 
   8  11   8        0.12        1.11      1.64 o 
   9  11   8       11.18        6.09      3.08 o 
  -6  12   8        5.75        8.97      2.88 o 
  -5  12   8       20.09       19.49      3.86 o 
  -4  12   8       32.67       30.84      4.63 o 
  -3  12   8        6.26       12.20      3.33 o 
  -2  12   8       72.98       70.56      6.09 o 
  -1  12   8       23.34       19.43      3.99 o 
   0  12   8        0.78        0.79      2.30 o 
   1  12   8       34.91       33.87      4.76 o 
   2  12   8        8.14        3.71      2.66 o 
   3  12   8       17.95       18.77      3.98 o 
   4  12   8        0.04        2.59      2.59 o 
   5  12   8      203.17      215.80     10.97 o 
   6  12   8        6.82        1.29      2.70 o 
 -17   0   9      253.86      249.72     11.70 o 
 -15   0   9      282.57      301.39      8.44 o 
 -13   0   9      711.92      715.69     15.57 o 
 -11   0   9       41.51       42.34      3.07 o 
  -9   0   9      954.30      918.82     16.27 o 
  -7   0   9     1049.33     1070.83     13.00 o 
  -5   0   9       35.32       39.81      1.36 o 
  -3   0   9       14.73       20.94      1.00 o 
  -1   0   9       47.01       13.35      1.54 o 
   1   0   9      439.08      428.03      6.73 o 
   3   0   9        1.05       16.79      0.94 o 
   5   0   9       29.16       22.17      1.15 o 
   7   0   9      877.91      843.34     13.85 o 
   9   0   9      183.78      190.81      5.46 o 
  11   0   9      241.66      209.36     16.18 o 
  13   0   9        0.19       -0.48      0.94 o 
  15   0   9       59.30       58.33      3.39 o 
  17   0   9        6.75        8.96      2.31 o 
 -17   1   9       59.53       63.28      3.50 o 
 -16   1   9       25.06       24.10      2.38 o 
 -15   1   9       59.91       62.02      3.21 o 
 -14   1   9       26.66       24.53      2.17 o 
 -13   1   9       60.88       57.77      2.36 o 
 -12   1   9      190.82      201.65      3.78 o 
 -11   1   9      124.77      120.35      2.73 o 
 -10   1   9      109.83      116.48      3.01 o 
  -9   1   9        7.57        9.20      0.87 o 
  -8   1   9      488.82      478.46      4.67 o 
  -7   1   9     1452.48     1365.97     10.74 o 
  -6   1   9     1270.93     1214.43      8.44 o 
  -5   1   9     1624.87     1675.31     11.79 o 
  -4   1   9      679.74      741.97      6.23 o 
  -3   1   9        9.34        3.30      0.35 o 
  -2   1   9     2396.35     2542.17     20.01 o 
  -1   1   9      158.89      193.14      3.38 o 
   0   1   9      875.22     1009.26     12.09 o 
   1   1   9        0.79        2.76      0.39 o 
   2   1   9       21.89       35.91      0.78 o 
   3   1   9     3881.19     4264.68     27.69 o 
   4   1   9      820.36      805.21      6.48 o 
   5   1   9      199.00      198.64      2.61 o 
   6   1   9      142.72      144.78      2.20 o 
   7   1   9       69.55       56.53      1.61 o 
   8   1   9      830.69      731.61      9.00 o 
   9   1   9      286.05      263.83      4.67 o 
  10   1   9      165.93      144.53      3.47 o 
  11   1   9       57.42       59.41      2.36 o 
  12   1   9       88.35       79.85      4.44 o 
  13   1   9       72.08       68.95      2.33 o 
  14   1   9        1.12        1.89      1.02 o 
  15   1   9      207.99      211.44      4.75 o 
  16   1   9       53.18       47.06      4.22 o 
  17   1   9       47.87       57.28      3.51 o 
 -17   2   9        2.51        2.81      1.50 o 
 -16   2   9       95.66      105.62      4.23 o 
 -15   2   9       76.49       83.25      3.68 o 
 -14   2   9      510.99      501.74      9.21 o 
 -13   2   9       32.44       30.21      2.18 o 
 -12   2   9      118.11      119.20      3.26 o 
 -11   2   9       61.50       65.23      2.81 o 
 -10   2   9       40.61       33.20      1.88 o 
  -9   2   9      165.74      146.69      2.51 o 
  -8   2   9      184.08      180.89      2.36 o 
  -7   2   9      382.43      371.33      3.24 o 
  -6   2   9     1525.05     1464.91      9.49 o 
  -5   2   9        6.52       11.67      0.59 o 
  -4   2   9      586.28      548.29      5.01 o 
  -3   2   9       32.51       45.98      1.04 o 
  -2   2   9       60.62       64.57      1.09 o 
  -1   2   9       11.52       18.92      1.24 o 
   0   2   9      777.54      807.62      6.78 o 
   1   2   9      337.48      369.03      3.55 o 
   2   2   9      991.31     1046.07      8.49 o 
   3   2   9      189.17      214.86      1.98 o 
   4   2   9      433.52      402.97      3.90 o 
   5   2   9       61.18       50.82      1.24 o 
   6   2   9      265.98      277.72      3.38 o 
   7   2   9     1452.92     1446.48     13.62 o 
   8   2   9      121.50      149.39      3.25 o 
   9   2   9       19.63       15.32      1.27 o 
  10   2   9      156.04      164.39      3.76 o 
  11   2   9        1.45        1.34      0.91 o 
  12   2   9      145.56      135.17      3.32 o 
  13   2   9       13.89       11.92      1.35 o 
  14   2   9      176.68      177.48      4.48 o 
  15   2   9        5.23        4.99      1.20 o 
  16   2   9       33.49       35.32      3.28 o 
 -16   3   9      380.10      395.31     10.68 o 
 -15   3   9        2.05        3.51      1.40 o 
 -14   3   9       43.47       50.24      2.88 o 
 -13   3   9       54.74       53.91      2.78 o 
 -12   3   9      277.40      287.12      6.12 o 
 -11   3   9       44.41       40.73      1.95 o 
 -10   3   9     1230.64     1165.78     12.99 o 
  -9   3   9        6.75        9.01      0.88 o 
  -8   3   9        3.04        2.06      0.42 o 
  -7   3   9      150.56      135.68      2.01 o 
  -6   3   9      268.82      273.54      2.81 o 
  -5   3   9      918.17      928.77      7.24 o 
  -4   3   9      641.80      544.67      7.33 o 
  -3   3   9        1.14        1.07      0.44 o 
  -2   3   9       99.43       95.68      1.45 o 
  -1   3   9      176.80      166.53      1.84 o 
   0   3   9        1.86        0.18      0.19 o 
   1   3   9       55.28       54.22      1.24 o 
   2   3   9      230.62      215.55      3.08 o 
   3   3   9       42.59       36.46      0.97 o 
   4   3   9     1290.53     1237.22      9.64 o 
   5   3   9       41.33       45.01      1.22 o 
   6   3   9        8.95        2.55      0.61 o 
   7   3   9       72.33       57.91      2.51 o 
   8   3   9        0.07        1.62      0.64 o 
   9   3   9      124.54      125.91      3.93 o 
  10   3   9       52.97       50.15      2.12 o 
  11   3   9      137.57      152.33      5.64 o 
  12   3   9       10.21       10.00      1.23 o 
  13   3   9       52.12       58.85      2.39 o 
  14   3   9       33.68       35.61      2.02 o 
  15   3   9       15.41       11.99      1.72 o 
  16   3   9        8.37        6.87      1.54 o 
 -16   4   9       22.56       22.21      3.03 o 
 -15   4   9      155.69      156.55      6.34 o 
 -14   4   9       30.72       37.31      7.20 o 
 -13   4   9       59.31       67.11      7.26 o 
 -12   4   9      259.49      250.70     10.04 o 
 -11   4   9        4.30        7.40      1.20 o 
 -10   4   9       48.45       47.00      1.72 o 
  -9   4   9        8.29       11.22      0.89 o 
  -8   4   9      256.79      261.62      3.50 o 
  -7   4   9      395.10      377.07      3.98 o 
  -6   4   9      130.02      132.25      2.04 o 
  -5   4   9       45.28       37.52      1.08 o 
  -4   4   9        2.76        5.02      0.49 o 
  -3   4   9      156.48      132.81      2.07 o 
  -2   4   9      814.24      807.43      6.13 o 
  -1   4   9      138.25      159.58      1.75 o 
   0   4   9      613.85      602.34      6.02 o 
   1   4   9       19.15       30.11      1.34 o 
   2   4   9       55.66       52.78      1.33 o 
   3   4   9      146.85      165.19      2.29 o 
   4   4   9        3.23        3.05      0.44 o 
   5   4   9      159.25      168.56      2.55 o 
   6   4   9       44.74       30.61      1.31 o 
   7   4   9       54.58       34.28      1.41 o 
   8   4   9      692.03      698.91      7.95 o 
   9   4   9       15.48       14.28      1.28 o 
  10   4   9        6.99        9.37      1.21 o 
  11   4   9        0.65        2.24      0.78 o 
  12   4   9       46.07       46.53      2.04 o 
  13   4   9       99.61      100.57      2.99 o 
  14   4   9        7.30        7.07      1.21 o 
  15   4   9       51.36       53.33      2.79 o 
  16   4   9        2.80        3.15      1.26 o 
 -15   5   9       46.38       58.73      5.93 o 
 -14   5   9       56.18       62.84      4.13 o 
 -13   5   9      290.93      293.32      8.34 o 
 -12   5   9        9.02        6.56      1.26 o 
 -11   5   9      699.17      698.07      8.83 o 
 -10   5   9        0.02        0.01      0.67 o 
  -9   5   9       40.73       37.66      1.43 o 
  -8   5   9      217.54      212.02      3.20 o 
  -7   5   9       41.97       39.91      1.34 o 
  -6   5   9       49.94       56.75      1.42 o 
  -5   5   9       87.88      102.54      1.73 o 
  -4   5   9       23.47       12.11      0.73 o 
  -3   5   9     1206.06     1141.50      8.42 o 
  -2   5   9      171.68      144.86      1.91 o 
  -1   5   9     3689.32     3671.90     24.79 o 
   0   5   9      420.96      472.09      4.21 o 
   1   5   9       55.00       65.47      1.45 o 
   2   5   9      153.71      149.77      2.47 o 
   3   5   9      143.11      131.15      2.13 o 
   4   5   9       34.21       48.02      1.60 o 
   5   5   9      475.04      508.32      6.10 o 
   6   5   9       27.11       29.82      1.55 o 
   7   5   9       37.12       35.56      1.49 o 
   8   5   9       24.70       24.01      1.35 o 
   9   5   9        0.21        0.94      0.78 o 
  10   5   9       31.87       31.51      1.62 o 
  11   5   9        5.14        4.71      0.93 o 
  12   5   9       18.30       21.26      1.56 o 
  13   5   9        3.33        2.48      0.96 o 
  14   5   9       28.86       27.17      2.10 o 
  15   5   9        6.13        5.09      1.39 o 
 -15   6   9       34.30       41.85      3.72 o 
 -14   6   9       17.84       24.28      5.43 o 
 -13   6   9       47.37       42.32      2.77 o 
 -12   6   9        0.41       -0.35      1.37 o 
 -11   6   9       48.38       46.19      2.11 o 
 -10   6   9        2.98        2.49      0.84 o 
  -9   6   9        4.44        3.84      0.79 o 
  -8   6   9       27.65       28.11      1.31 o 
  -7   6   9      940.27      919.05      8.61 o 
  -6   6   9      134.70      142.20      2.22 o 
  -5   6   9        4.91        6.63      0.67 o 
  -4   6   9        1.06        4.94      0.61 o 
  -3   6   9       77.04       57.34      1.39 o 
  -2   6   9        0.97        1.90      0.49 o 
  -1   6   9     2086.78     2164.59     14.74 o 
   0   6   9       11.74       10.76      0.59 o 
   1   6   9       26.46       31.81      0.94 o 
   2   6   9     1538.25     1474.24     13.18 o 
   3   6   9      833.04      798.33      7.40 o 
   4   6   9        2.88        3.75      0.72 o 
   5   6   9      444.42      451.87      6.53 o 
   6   6   9      103.32       99.09      2.77 o 
   7   6   9        6.81        4.56      1.00 o 
   8   6   9      281.79      280.14      4.48 o 
   9   6   9      106.23      105.08      6.68 o 
  10   6   9        0.87       -0.27      1.19 o 
  11   6   9       16.82       14.81      2.38 o 
  12   6   9      146.22      142.89      4.69 o 
  13   6   9       54.45       54.63      4.09 o 
  14   6   9        0.66        0.69      2.37 o 
  15   6   9       48.30       60.81      6.00 o 
 -14   7   9       34.80       34.20      3.33 o 
 -13   7   9      207.45      218.08      5.22 o 
 -12   7   9       34.79       38.17      3.27 o 
 -11   7   9        0.30        0.08      0.88 o 
 -10   7   9      255.33      264.78      4.90 o 
  -9   7   9      103.94      107.87      2.71 o 
  -8   7   9        5.10        4.95      0.88 o 
  -7   7   9       34.30       31.97      1.31 o 
  -6   7   9       49.37       49.55      1.60 o 
  -5   7   9        6.20        5.72      0.72 o 
  -4   7   9      324.34      310.89      3.73 o 
  -3   7   9       88.79      100.51      2.04 o 
  -2   7   9      423.36      404.09      4.53 o 
  -1   7   9      242.38      257.09      3.67 o 
   0   7   9        2.58        2.55      0.66 o 
   1   7   9       59.50       57.71      1.39 o 
   2   7   9        2.76        1.09      0.51 o 
   3   7   9       50.32       50.18      1.54 o 
   4   7   9       24.75       27.06      1.41 o 
   5   7   9       76.25       76.73      5.59 o 
   6   7   9        0.78        1.44      0.98 o 
   7   7   9        6.42        7.00      0.99 o 
   8   7   9        9.95       11.41      1.24 o 
   9   7   9      711.24      734.78     12.03 o 
  10   7   9       26.96       25.86      4.08 o 
  11   7   9      152.43      167.20     15.43 o 
  12   7   9       31.88       33.06      3.37 o 
  13   7   9        1.17        4.21      1.84 o 
  14   7   9       10.32       12.14      3.45 o 
 -13   8   9       88.64       93.50      3.45 o 
 -12   8   9       43.12       46.81      2.59 o 
 -11   8   9        4.52        4.17      1.14 o 
 -10   8   9      242.00      250.85      4.89 o 
  -9   8   9       26.91       32.02      2.13 o 
  -8   8   9       11.55        8.54      1.62 o 
  -7   8   9       13.19       16.51      1.58 o 
  -6   8   9       51.06       53.71      2.10 o 
  -5   8   9       78.04       74.07      1.99 o 
  -4   8   9        0.05       -0.19      0.63 o 
  -3   8   9        5.41        4.36      0.80 o 
  -2   8   9       16.13       15.93      1.25 o 
  -1   8   9       16.93       14.80      1.39 o 
   0   8   9      190.81      188.55      4.36 o 
   1   8   9       50.05       52.58      1.65 o 
   2   8   9      133.09      132.63      2.38 o 
   3   8   9      205.77      216.13      3.61 o 
   4   8   9        2.31       -0.76      0.87 o 
   5   8   9       16.63       16.18      1.56 o 
   6   8   9       41.00       43.46      2.03 o 
   7   8   9       10.77        7.60      1.42 o 
   8   8   9      198.39      201.31      5.32 o 
   9   8   9        4.22        3.42      2.41 o 
  10   8   9      211.87      229.08     14.05 o 
  11   8   9      168.38      189.32     18.89 o 
  12   8   9        6.17       10.06      2.35 o 
  13   8   9        0.67        0.73      2.27 o 
 -12   9   9       12.11       17.01      2.69 o 
 -11   9   9       69.77       77.16      5.33 o 
 -10   9   9        6.76        5.14      1.52 o 
  -9   9   9      108.24      114.02      4.33 o 
  -8   9   9        6.07        6.70      1.36 o 
  -7   9   9       74.51       81.78      3.09 o 
  -6   9   9        6.63        5.75      1.25 o 
  -5   9   9       53.18       45.66      2.25 o 
  -4   9   9       69.28       67.58      2.64 o 
  -3   9   9       56.53       52.29      2.30 o 
  -2   9   9      139.73      136.66      3.62 o 
  -1   9   9        0.00        0.08      0.79 o 
   0   9   9       45.94       44.48      2.26 o 
   1   9   9       71.09       67.17      2.02 o 
   2   9   9      190.10      188.83      3.44 o 
   3   9   9       15.30       16.40      1.04 o 
   4   9   9        0.22        0.89      0.73 o 
   5   9   9       90.47       90.07      2.67 o 
   6   9   9        4.68        4.44      1.03 o 
   7   9   9       68.21       76.11      4.80 o 
   8   9   9      133.47      140.52      3.82 o 
   9   9   9       82.60       85.09      3.15 o 
  10   9   9       29.40       35.79      2.79 o 
  11   9   9       18.02       21.05      2.43 o 
  12   9   9       94.15       85.46      6.84 o 
 -10  10   9       79.35       78.37      9.07 o 
  -9  10   9      314.43      317.62      8.99 o 
  -8  10   9        2.14        5.93      1.95 o 
  -7  10   9      205.33      188.90      5.88 o 
  -6  10   9      117.77      119.73      4.49 o 
  -5  10   9      212.99      191.20      5.63 o 
  -4  10   9       98.36       86.32      3.65 o 
  -3  10   9       87.44       82.70      3.47 o 
  -2  10   9       44.09       41.11      2.48 o 
  -1  10   9       80.86      106.41     13.76 o 
   0  10   9       57.73       80.23     10.33 o 
   1  10   9       83.79      109.40     10.99 o 
   2  10   9       32.64       35.15      2.69 o 
   3  10   9       45.16       40.51      2.54 o 
   4  10   9       23.10       19.32      2.72 o 
   5  10   9       25.57       23.80      1.94 o 
   6  10   9        2.69        3.19      1.38 o 
   7  10   9       13.70       18.01      2.16 o 
   8  10   9        9.14       11.63      1.57 o 
   9  10   9        5.75        7.40      1.79 o 
  10  10   9        7.43        7.51      3.13 o 
  -8  11   9        0.68        2.05      2.12 o 
  -7  11   9        7.64        3.24      2.43 o 
  -6  11   9        0.01        3.41      2.39 o 
  -5  11   9       24.09       30.52      3.57 o 
  -4  11   9        6.03        5.80      1.33 o 
  -3  11   9        7.39        8.41      1.50 o 
  -2  11   9       54.77       59.30      3.09 o 
  -1  11   9       27.90       25.23      4.86 o 
   0  11   9       65.67       64.72      4.26 o 
   1  11   9       27.25       31.83      5.95 o 
   2  11   9        2.44        2.35      1.41 o 
   3  11   9      120.85      124.36      4.75 o 
   4  11   9        0.06        0.05      1.39 o 
   5  11   9        0.04        0.95      1.12 o 
   6  11   9       10.53        9.39      2.08 o 
   7  11   9        2.67        4.12      1.55 o 
   8  11   9        6.27        3.81      2.79 o 
  -5  12   9        0.49       -0.86      1.86 o 
  -4  12   9       86.82       85.66      6.76 o 
  -3  12   9       10.79       11.40      3.28 o 
  -2  12   9        0.89       -0.82      1.98 o 
  -1  12   9       40.29       40.06      5.10 o 
   0  12   9      189.73      182.34      9.88 o 
   1  12   9        4.70        6.62      2.94 o 
   2  12   9        2.67        2.63      2.39 o 
   3  12   9       17.48       14.63      3.71 o 
   4  12   9       26.23       25.33      4.51 o 
   5  12   9      137.92      149.30      9.16 o 
 -16   0  10        0.73        2.60      2.55 o 
 -14   0  10      341.29      355.21     15.07 o 
 -12   0  10        2.19        4.10      1.16 o 
 -10   0  10      355.48      363.42      7.79 o 
  -8   0  10      318.12      335.45      6.50 o 
  -6   0  10      121.52      136.89      5.64 o 
  -4   0  10       69.98       96.27      2.00 o 
  -2   0  10     9448.89     9932.57    102.15 o 
   0   0  10      550.75      650.70      8.02 o 
   2   0  10      630.02      531.98      5.88 o 
   4   0  10      252.77      293.74      4.79 o 
   6   0  10     1645.81     1657.13     19.50 o 
   8   0  10        1.44        0.42      0.93 o 
  10   0  10        0.21        3.50      1.29 o 
  12   0  10       61.75       65.30      3.75 o 
  14   0  10       97.95      105.31      4.27 o 
  16   0  10       10.86        9.66      2.33 o 
 -17   1  10       83.60       91.29      5.03 o 
 -16   1  10      204.69      211.88      6.16 o 
 -15   1  10        0.00        1.26      1.35 o 
 -14   1  10       15.24       22.38      2.06 o 
 -13   1  10       28.16       27.74      1.83 o 
 -12   1  10       11.13       13.03      1.19 o 
 -11   1  10      375.77      382.32      5.34 o 
 -10   1  10      457.94      456.76      5.79 o 
  -9   1  10       80.40       79.99      2.06 o 
  -8   1  10      100.59       97.45      1.82 o 
  -7   1  10     1089.49     1033.97     11.56 o 
  -6   1  10      383.55      390.31      4.21 o 
  -5   1  10      189.20      184.00      2.20 o 
  -4   1  10       37.61       34.70      0.82 o 
  -3   1  10      601.65      556.50      4.26 o 
  -2   1  10       22.51       32.70      0.99 o 
  -1   1  10        6.26        5.73      0.54 o 
   0   1  10       79.54       77.81      1.48 o 
   1   1  10        0.08        1.31      0.37 o 
   2   1  10      152.94      143.19      1.92 o 
   3   1  10       82.84      115.63      1.55 o 
   4   1  10      346.49      355.83      3.88 o 
   5   1  10       37.42       36.67      1.09 o 
   6   1  10        0.08        0.43      0.38 o 
   7   1  10       59.57       48.56      1.55 o 
   8   1  10       49.16       48.18      2.02 o 
   9   1  10       84.11       68.93      2.87 o 
  10   1  10     1117.77     1082.66     14.36 o 
  11   1  10       56.61       49.10      2.97 o 
  12   1  10       30.36       27.03      1.90 o 
  13   1  10       30.75       32.31      1.75 o 
  14   1  10       13.18       13.48      1.51 o 
  15   1  10      314.30      317.95      7.61 o 
  16   1  10      481.69      498.59     10.78 o 
 -16   2  10        0.22        2.50      1.42 o 
 -15   2  10       40.56       40.03      2.74 o 
 -14   2  10      223.29      225.92      5.82 o 
 -13   2  10        0.99        1.30      1.55 o 
 -12   2  10       10.94        7.23      1.36 o 
 -11   2  10       37.21       43.18      1.98 o 
 -10   2  10       15.20       13.56      1.26 o 
  -9   2  10      118.08      120.42      2.58 o 
  -8   2  10        0.68        0.77      0.50 o 
  -7   2  10       25.99       36.72      0.93 o 
  -6   2  10      303.13      272.65      2.73 o 
  -5   2  10      441.47      401.85      3.78 o 
  -4   2  10      205.65      165.67      1.91 o 
  -3   2  10     1224.43     1262.59     14.96 o 
  -2   2  10       77.01       62.94      1.22 o 
  -1   2  10      473.39      463.35      4.31 o 
   0   2  10       13.04        3.43      0.46 o 
   1   2  10      705.70      711.02      6.15 o 
   2   2  10      707.15      865.62      7.70 o 
   3   2  10       15.87       25.38      0.89 o 
   4   2  10       37.89       34.56      0.82 o 
   5   2  10       63.23       62.57      1.43 o 
   6   2  10       56.97       40.86      1.21 o 
   7   2  10      896.99      837.95      8.80 o 
   8   2  10        0.13       -0.05      0.77 o 
   9   2  10      304.81      281.23      5.73 o 
  10   2  10       54.72       51.14      2.51 o 
  11   2  10        9.56        7.96      1.23 o 
  12   2  10       30.25       30.68      1.98 o 
  13   2  10      103.13      108.95      3.14 o 
  14   2  10       10.11        6.76      1.23 o 
  15   2  10      101.18      105.83      3.36 o 
  16   2  10       78.14       88.50      3.57 o 
 -16   3  10        9.31       14.58      2.76 o 
 -15   3  10      208.12      212.01      7.35 o 
 -14   3  10        0.07        0.84      1.13 o 
 -13   3  10       12.74       14.62      2.12 o 
 -12   3  10      189.98      192.06      4.92 o 
 -11   3  10       19.58       22.26      1.57 o 
 -10   3  10       33.56       26.38      1.58 o 
  -9   3  10       74.04       74.68      2.59 o 
  -8   3  10        4.59        6.76      0.63 o 
  -7   3  10       30.15       23.42      0.91 o 
  -6   3  10      204.14      197.41      2.65 o 
  -5   3  10      438.28      430.55      4.57 o 
  -4   3  10      408.92      409.36      3.88 o 
  -3   3  10      113.49      142.34      2.05 o 
  -2   3  10      327.78      329.32      3.24 o 
  -1   3  10      365.25      356.07      3.41 o 
   0   3  10      779.04      749.35      6.17 o 
   1   3  10     2118.45     2192.40     16.60 o 
   2   3  10        8.96       16.76      0.71 o 
   3   3  10     1083.76      996.83      9.21 o 
   4   3  10       28.72       34.82      0.97 o 
   5   3  10      501.14      457.76      4.89 o 
   6   3  10      540.74      409.98      5.14 o 
   7   3  10      892.29      851.54      9.01 o 
   8   3  10      824.85      797.92     10.21 o 
   9   3  10      119.19      122.57      3.15 o 
  10   3  10        1.42        1.16      0.82 o 
  11   3  10      129.97      127.51      3.51 o 
  12   3  10      112.14      114.68      3.59 o 
  13   3  10        0.57       -0.35      0.75 o 
  14   3  10        0.16        0.04      0.81 o 
  15   3  10        1.81        1.64      1.19 o 
  16   3  10       12.00        9.06      1.64 o 
 -16   4  10       33.82       30.97      3.46 o 
 -15   4  10      187.67      180.97      6.87 o 
 -14   4  10       92.43      100.83      8.42 o 
 -13   4  10      328.24      331.98     15.00 o 
 -12   4  10        3.07        3.16      2.41 o 
 -11   4  10        2.13        2.09      1.49 o 
 -10   4  10       34.96       31.52      1.58 o 
  -9   4  10       70.34       73.20      1.96 o 
  -8   4  10      613.78      569.39      6.24 o 
  -7   4  10      103.91       98.40      1.92 o 
  -6   4  10      153.19      132.27      2.35 o 
  -5   4  10      192.95      188.29      2.76 o 
  -4   4  10        9.07       11.05      0.72 o 
  -3   4  10       33.44       38.73      0.98 o 
  -2   4  10      244.22      208.55      2.32 o 
  -1   4  10      223.13      204.96      2.26 o 
   0   4  10      453.99      418.92      3.92 o 
   1   4  10      564.75      557.62      5.26 o 
   2   4  10      129.54      143.34      2.39 o 
   3   4  10        5.76        8.62      0.60 o 
   4   4  10      252.46      264.71      3.06 o 
   5   4  10      369.76      370.09      4.30 o 
   6   4  10     1282.24     1120.46     11.13 o 
   7   4  10        7.39        2.30      0.69 o 
   8   4  10       64.25       59.46      1.95 o 
   9   4  10      202.50      202.86      4.20 o 
  10   4  10       27.42       25.73      1.70 o 
  11   4  10       20.52       21.86      1.70 o 
  12   4  10      132.35      124.31      3.25 o 
  13   4  10       20.85       16.87      1.53 o 
  14   4  10        0.91        1.91      0.90 o 
  15   4  10       56.18       61.88      3.40 o 
  16   4  10       17.29       13.97      3.76 o 
 -15   5  10       52.23       60.29      4.26 o 
 -14   5  10       24.24       26.42      3.04 o 
 -13   5  10       38.49       41.39      3.39 o 
 -12   5  10       32.99       33.34      2.98 o 
 -11   5  10       69.56       75.52      2.88 o 
 -10   5  10      159.89      167.87      3.22 o 
  -9   5  10       55.59       57.33      1.74 o 
  -8   5  10        0.02        1.03      0.56 o 
  -7   5  10       49.54       46.95      1.48 o 
  -6   5  10        5.95        4.89      0.56 o 
  -5   5  10      157.50      152.05      2.47 o 
  -4   5  10      565.62      593.36      5.85 o 
  -3   5  10       54.90       61.08      1.33 o 
  -2   5  10        0.99        2.21      0.42 o 
  -1   5  10     1092.30     1163.05      8.52 o 
   0   5  10        7.04       16.63      0.78 o 
   1   5  10      315.78      313.66      3.75 o 
   2   5  10       76.57       72.34      1.58 o 
   3   5  10      268.22      249.78      3.36 o 
   4   5  10      267.19      295.53      3.80 o 
   5   5  10        1.19        0.49      0.57 o 
   6   5  10      179.13      164.92      3.55 o 
   7   5  10       46.22       42.41      1.65 o 
   8   5  10      199.78      190.30      3.55 o 
   9   5  10       48.20       44.84      2.08 o 
  10   5  10      366.54      380.81      6.40 o 
  11   5  10        1.76        1.75      0.85 o 
  12   5  10       24.37       21.72      1.56 o 
  13   5  10       67.50       67.81      2.55 o 
  14   5  10        6.03        4.04      1.27 o 
  15   5  10       24.47       24.19      2.10 o 
 -15   6  10      134.98      143.40      6.23 o 
 -14   6  10       18.38       21.32      2.86 o 
 -13   6  10       47.74       51.57      3.69 o 
 -12   6  10      136.63      160.75      4.17 o 
 -11   6  10      156.00      168.06      4.16 o 
 -10   6  10       29.57       29.91      1.71 o 
  -9   6  10      231.44      235.14      3.96 o 
  -8   6  10      226.80      227.62      3.51 o 
  -7   6  10       14.97       14.09      1.09 o 
  -6   6  10      808.15      785.60      8.20 o 
  -5   6  10        2.36        2.90      0.59 o 
  -4   6  10       33.36       18.32      0.91 o 
  -3   6  10      680.88      591.14      6.84 o 
  -2   6  10      221.37      199.02      2.45 o 
  -1   6  10      282.03      287.39      3.15 o 
   0   6  10      336.50      334.90      3.45 o 
   1   6  10      467.78      476.16      4.57 o 
   2   6  10       70.73       75.57      1.75 o 
   3   6  10        0.96        1.04      0.53 o 
   4   6  10       36.17       32.64      1.27 o 
   5   6  10       12.53       11.88      1.18 o 
   6   6  10        1.07        0.55      0.92 o 
   7   6  10        2.05        1.38      0.84 o 
   8   6  10      244.38      254.70      4.96 o 
   9   6  10       68.85       69.89      2.38 o 
  10   6  10        6.83       10.59      1.63 o 
  11   6  10        6.28        4.85      2.67 o 
  12   6  10      121.06      118.03      4.25 o 
  13   6  10        0.02       -1.49      1.95 o 
  14   6  10       46.17       49.44      8.17 o 
 -14   7  10        0.07        1.31      1.70 o 
 -13   7  10       15.52       15.59      2.57 o 
 -12   7  10      176.99      181.11      4.57 o 
 -11   7  10      130.20      140.58      3.92 o 
 -10   7  10       11.46       10.76      1.33 o 
  -9   7  10       23.69       25.54      1.64 o 
  -8   7  10       31.12       32.05      1.72 o 
  -7   7  10       87.31       92.54      2.38 o 
  -6   7  10        0.12       -0.34      0.56 o 
  -5   7  10      329.33      316.16      4.13 o 
  -4   7  10      121.07      118.39      2.17 o 
  -3   7  10       14.24       17.47      0.94 o 
  -2   7  10      129.06      140.23      2.09 o 
  -1   7  10       39.78       49.02      1.48 o 
   0   7  10       90.09       96.78      1.94 o 
   1   7  10      377.20      373.31      4.57 o 
   2   7  10      158.51      156.49      2.62 o 
   3   7  10       73.91       73.80      1.96 o 
   4   7  10       27.87       28.04      2.21 o 
   5   7  10       52.07       46.32      3.51 o 
   6   7  10       12.36       12.28      1.60 o 
   7   7  10       28.08       34.24      1.78 o 
   8   7  10        0.80        0.80      0.84 o 
   9   7  10      129.12      151.60     15.74 o 
  10   7  10        0.24        1.91      1.78 o 
  11   7  10      184.18      202.51     12.45 o 
  12   7  10       62.24       60.53      4.17 o 
  13   7  10       15.55       14.45      2.64 o 
  14   7  10       16.08       22.77      4.50 o 
 -13   8  10       29.57       30.41      2.56 o 
 -12   8  10       18.16       23.38      1.99 o 
 -11   8  10        4.44        7.86      1.58 o 
 -10   8  10        1.95        3.43      1.16 o 
  -9   8  10        9.98        9.44      1.45 o 
  -8   8  10        0.00       -0.66      0.86 o 
  -7   8  10      156.41      152.42      4.05 o 
  -6   8  10        5.14        3.60      0.94 o 
  -5   8  10        0.03        0.06      0.54 o 
  -4   8  10       32.14       31.74      1.39 o 
  -3   8  10      155.96      149.03      2.98 o 
  -2   8  10      266.73      268.11      3.81 o 
  -1   8  10       28.70       24.90      1.35 o 
   0   8  10       76.90       83.70      3.70 o 
   1   8  10        0.08        0.59      0.57 o 
   2   8  10       32.29       34.00      1.35 o 
   3   8  10       62.91       66.96      1.99 o 
   4   8  10      207.19      214.54      4.05 o 
   5   8  10      293.01      306.20      5.76 o 
   6   8  10       98.77       98.62      2.70 o 
   7   8  10      157.94      157.95      4.20 o 
   8   8  10       14.42       12.47      2.42 o 
   9   8  10      453.09      458.76      8.85 o 
  10   8  10      161.00      156.98      6.45 o 
  11   8  10      187.90      190.04      7.47 o 
  12   8  10        0.12        1.00      1.63 o 
  13   8  10       84.17       82.68      7.13 o 
 -12   9  10       55.23       59.91      4.20 o 
 -11   9  10       59.93       67.96      4.28 o 
 -10   9  10       18.54       18.53      2.22 o 
  -9   9  10      316.82      318.81     11.66 o 
  -8   9  10        1.46        2.86      1.37 o 
  -7   9  10       17.11       18.20      1.75 o 
  -6   9  10        1.37        0.73      0.93 o 
  -5   9  10       50.10       49.66      2.36 o 
  -4   9  10       19.08       19.43      1.64 o 
  -3   9  10      257.80      256.95      5.36 o 
  -2   9  10        1.17        0.63      0.74 o 
  -1   9  10        0.61        0.81      1.25 o 
   0   9  10        5.06        5.06      1.01 o 
   1   9  10       30.92       26.52      1.40 o 
   2   9  10       75.11       72.20      3.66 o 
   3   9  10        4.18        4.06      0.82 o 
   4   9  10       43.35       45.01      1.81 o 
   5   9  10       25.66       27.30      1.53 o 
   6   9  10       17.01       21.01      2.23 o 
   7   9  10       42.65       41.13      3.59 o 
   8   9  10       29.51       30.94      2.58 o 
   9   9  10        7.08        8.39      1.88 o 
  10   9  10       78.51       84.52      5.43 o 
  11   9  10      104.64      114.80      4.72 o 
 -10  10  10       88.07       86.81      5.93 o 
  -9  10  10      187.19      185.19      6.74 o 
  -8  10  10       57.67       56.25      4.32 o 
  -7  10  10        9.08        7.67      1.65 o 
  -6  10  10       20.84       22.93      2.23 o 
  -5  10  10      152.07      148.05      4.94 o 
  -4  10  10        0.05        2.00      1.10 o 
  -3  10  10        9.46        9.11      1.72 o 
  -2  10  10       19.36       20.19      3.64 o 
  -1  10  10       13.17       15.32      2.48 o 
   0  10  10      196.10      217.56     14.15 o 
   1  10  10      132.31      130.71      4.69 o 
   2  10  10        0.33        0.33      1.08 o 
   3  10  10        0.17        0.47      1.04 o 
   4  10  10       40.47       39.45      2.42 o 
   5  10  10      101.38      110.85      3.48 o 
   6  10  10       16.83       18.17      1.55 o 
   7  10  10        3.10        2.83      1.35 o 
   8  10  10        6.52        6.14      1.77 o 
   9  10  10       17.84       17.88      2.31 o 
  10  10  10        2.22        3.51      1.63 o 
  -8  11  10        3.03        1.80      2.19 o 
  -7  11  10        4.11        4.89      2.60 o 
  -6  11  10        1.17        0.76      2.30 o 
  -5  11  10       65.39       71.32      7.52 o 
  -4  11  10      148.17      145.29     17.60 o 
  -3  11  10        3.49        1.77      1.15 o 
  -2  11  10      120.56      144.85     11.74 o 
  -1  11  10       46.56       44.21      3.74 o 
   0  11  10       87.38      159.39      6.17 o 
   1  11  10       83.17       92.82      4.20 o 
   2  11  10      101.66      104.40     10.71 o 
   3  11  10        3.78        4.95      1.49 o 
   4  11  10       40.23       43.28      3.12 o 
   5  11  10       46.44       46.14      3.76 o 
   6  11  10        0.07        1.84      2.53 o 
   7  11  10        2.12        0.48      2.11 o 
   8  11  10        8.55       10.85      1.97 o 
  -5  12  10       16.31       13.18      3.02 o 
  -4  12  10        0.04        1.88      2.20 o 
  -3  12  10      125.36      130.90      8.18 o 
  -2  12  10        2.57        2.73      2.41 o 
  -1  12  10        0.64        0.94      2.21 o 
   0  12  10       88.38       82.58      6.83 o 
   1  12  10       11.12       11.59      3.35 o 
   2  12  10        3.28        4.61      2.87 o 
   3  12  10        1.88        1.71      2.53 o 
   4  12  10        2.36        0.39      2.44 o 
   5  12  10        0.72       -1.28      2.40 o 
 -15   0  11      210.44      209.22      6.98 o 
 -13   0  11       92.35       93.29      4.24 o 
 -11   0  11       17.86       18.54      1.67 o 
  -9   0  11       35.42       32.15      2.22 o 
  -7   0  11     3339.01     3231.41     41.77 o 
  -5   0  11     1687.62     1623.54     18.50 o 
  -3   0  11      159.55      152.69      2.58 o 
  -1   0  11     1242.69     1313.86     18.65 o 
   1   0  11      676.37      679.30      8.39 o 
   3   0  11     1540.44     1523.90     22.09 o 
   5   0  11      488.33      524.39      7.59 o 
   7   0  11        6.92        6.38      1.26 o 
   9   0  11      268.31      281.56      7.07 o 
  11   0  11      111.09       92.35      4.26 o 
  13   0  11      688.02      687.30     14.29 o 
  15   0  11      579.19      580.94     11.53 o 
 -16   1  11        8.61       12.39      1.96 o 
 -15   1  11       17.87       12.70      1.90 o 
 -14   1  11       52.27       50.61      2.85 o 
 -13   1  11       79.45       80.82      3.32 o 
 -12   1  11        1.01        0.44      0.79 o 
 -11   1  11      484.85      484.85      6.28 o 
 -10   1  11       39.75       40.73      1.61 o 
  -9   1  11      160.72      157.93      2.69 o 
  -8   1  11      206.43      196.37      2.94 o 
  -7   1  11     1354.26     1289.98     10.92 o 
  -6   1  11     1147.10     1124.89      8.96 o 
  -5   1  11      777.96      757.52      6.39 o 
  -4   1  11       17.47       25.28      0.81 o 
  -3   1  11     2077.56     2220.33     13.87 o 
  -2   1  11     1586.74     1721.66     12.48 o 
  -1   1  11       75.00       75.59      1.26 o 
   0   1  11       39.72       56.87      1.28 o 
   1   1  11      517.59      492.81      4.74 o 
   2   1  11      110.40      136.96      1.78 o 
   3   1  11       86.14       73.28      1.23 o 
   4   1  11      439.66      393.08      4.26 o 
   5   1  11      439.39      470.22      4.96 o 
   6   1  11       45.18       36.28      1.16 o 
   7   1  11      177.11      167.26      2.97 o 
   8   1  11       40.87       26.92      1.52 o 
   9   1  11      328.93      315.93      5.39 o 
  10   1  11      174.02      185.85      4.14 o 
  11   1  11      297.36      299.77      5.63 o 
  12   1  11       14.26       12.52      1.50 o 
  13   1  11       68.36       68.16      3.55 o 
  14   1  11       12.31       11.54      1.37 o 
  15   1  11       46.35       52.47      3.46 o 
  16   1  11        4.04        6.17      1.55 o 
 -16   2  11       74.09       72.24      3.59 o 
 -15   2  11       83.07       91.48      3.86 o 
 -14   2  11      316.46      326.19      7.17 o 
 -13   2  11       10.97       13.04      1.71 o 
 -12   2  11       14.99       19.23      2.88 o 
 -11   2  11      137.62      134.27      3.79 o 
 -10   2  11       46.95       47.98      2.00 o 
  -9   2  11       46.16       45.90      1.93 o 
  -8   2  11      546.26      537.22      5.65 o 
  -7   2  11      644.63      622.24      5.71 o 
  -6   2  11       89.19       85.29      1.50 o 
  -5   2  11        0.05        0.46      0.55 o 
  -4   2  11       86.55      108.26      1.54 o 
  -3   2  11      490.51      487.15      3.74 o 
  -2   2  11      255.09      256.66      3.59 o 
  -1   2  11      177.27      188.74      2.35 o 
   0   2  11      174.58      192.93      2.52 o 
   1   2  11       23.19       21.02      0.65 o 
   2   2  11       47.47       47.05      1.00 o 
   3   2  11      232.45      208.82      2.49 o 
   4   2  11       88.86       91.87      1.50 o 
   5   2  11      179.75      176.91      2.62 o 
   6   2  11      779.33      785.36      7.50 o 
   7   2  11      106.86      128.34      2.63 o 
   8   2  11      103.23      105.67      2.82 o 
   9   2  11       11.97       11.33      1.18 o 
  10   2  11       29.06       29.05      1.75 o 
  11   2  11      150.01      145.91      3.77 o 
  12   2  11      161.82      159.14      4.12 o 
  13   2  11       31.42       27.74      2.35 o 
  14   2  11       41.65       43.71      2.25 o 
  15   2  11        0.01        0.99      1.12 o 
  16   2  11      350.18      366.09      7.40 o 
 -16   3  11        0.03       -0.09      1.78 o 
 -15   3  11      422.33      440.20     22.14 o 
 -14   3  11       32.06       31.79      3.08 o 
 -13   3  11        2.13        1.68      1.15 o 
 -12   3  11      140.92      153.57      4.39 o 
 -11   3  11       13.31       11.34      1.68 o 
 -10   3  11      166.49      166.20      4.13 o 
  -9   3  11      127.46      125.83      2.75 o 
  -8   3  11        1.10        2.03      0.60 o 
  -7   3  11       46.28       37.31      1.10 o 
  -6   3  11      100.65      112.61      2.99 o 
  -5   3  11     1512.83     1435.70     12.42 o 
  -4   3  11     1015.87      950.35      6.97 o 
  -3   3  11      347.82      334.18      3.37 o 
  -2   3  11      989.21      924.22      7.25 o 
  -1   3  11      165.98      161.62      2.23 o 
   0   3  11      123.90      122.61      2.45 o 
   1   3  11      478.66      457.23      4.35 o 
   2   3  11     2242.94     2324.62     16.21 o 
   3   3  11      712.45      737.77      6.56 o 
   4   3  11      304.58      281.37      3.82 o 
   5   3  11      212.20      194.85      2.83 o 
   6   3  11      314.92      267.31      3.96 o 
   7   3  11     1391.91     1322.91     16.68 o 
   8   3  11      544.45      500.56      7.12 o 
   9   3  11       82.82       75.13      2.53 o 
  10   3  11      189.26      187.22      4.19 o 
  11   3  11        1.06        1.19      0.92 o 
  12   3  11      170.63      161.54      4.18 o 
  13   3  11      214.45      213.70      4.54 o 
  14   3  11        4.29        4.90      1.20 o 
  15   3  11       17.26       14.89      1.84 o 
  16   3  11        2.16        0.97      1.28 o 
 -15   4  11       25.55       25.38      3.06 o 
 -14   4  11       16.87       16.85      2.62 o 
 -13   4  11       88.21       84.68      4.47 o 
 -12   4  11        0.08       -1.22      1.22 o 
 -11   4  11       39.81       40.67      3.06 o 
 -10   4  11      116.96      110.40      3.65 o 
  -9   4  11      394.15      378.23      5.40 o 
  -8   4  11      253.09      249.71      3.68 o 
  -7   4  11       40.68       43.56      1.29 o 
  -6   4  11      415.15      428.38      5.10 o 
  -5   4  11        0.96        3.53      0.57 o 
  -4   4  11        0.75        3.70      0.52 o 
  -3   4  11      419.92      382.70      3.82 o 
  -2   4  11      363.56      362.01      3.64 o 
  -1   4  11       40.46       36.22      0.93 o 
   0   4  11       16.98       15.58      0.65 o 
   1   4  11     3265.57     3107.37     25.21 o 
   2   4  11     1740.03     1634.00     16.51 o 
   3   4  11      495.54      445.04      4.39 o 
   4   4  11       11.40       22.53      1.03 o 
   5   4  11       32.91       34.89      1.30 o 
   6   4  11      155.99      178.60      3.19 o 
   7   4  11     2950.77     2907.09     25.75 o 
   8   4  11      423.93      385.52      5.39 o 
   9   4  11       20.90       23.51      1.59 o 
  10   4  11        0.01       -0.84      0.84 o 
  11   4  11       42.63       42.57      2.20 o 
  12   4  11       81.97       82.37      3.58 o 
  13   4  11       53.40       55.45      2.35 o 
  14   4  11       18.91       17.65      2.18 o 
  15   4  11        0.11        0.38      1.47 o 
 -15   5  11       33.68       28.91      3.25 o 
 -14   5  11       45.97       45.75      3.66 o 
 -13   5  11      210.48      223.99      7.31 o 
 -12   5  11        5.99        5.35      1.86 o 
 -11   5  11      554.90      521.65     11.21 o 
 -10   5  11        3.33        2.72      1.04 o 
  -9   5  11       76.76       78.58      2.27 o 
  -8   5  11       20.98       20.71      1.20 o 
  -7   5  11        8.28       11.62      1.09 o 
  -6   5  11      359.32      359.97      8.90 o 
  -5   5  11       34.13       29.02      1.24 o 
  -4   5  11      110.18      115.02      2.12 o 
  -3   5  11       40.53       36.74      1.05 o 
  -2   5  11        4.43        2.94      0.44 o 
  -1   5  11       39.24       36.07      0.99 o 
   0   5  11        0.67        0.50      0.34 o 
   1   5  11        1.27        1.65      0.52 o 
   2   5  11       31.26       32.14      1.17 o 
   3   5  11      975.60      953.64      9.76 o 
   4   5  11       65.30       53.28      1.52 o 
   5   5  11       52.72       50.54      1.72 o 
   6   5  11        0.05       -0.74      0.74 o 
   7   5  11      111.27      116.48      3.08 o 
   8   5  11      122.22      127.34      3.14 o 
   9   5  11        0.98        1.63      0.86 o 
  10   5  11       33.01       32.69      2.29 o 
  11   5  11        2.68        1.90      1.27 o 
  12   5  11       23.37       23.38      1.64 o 
  13   5  11       44.30       48.62      2.21 o 
  14   5  11        0.01        1.41      1.14 o 
  15   5  11        8.13        6.84      1.49 o 
 -14   6  11        2.06        1.71      1.77 o 
 -13   6  11      184.93      185.20     10.38 o 
 -12   6  11       10.24        7.09      2.00 o 
 -11   6  11       33.88       36.33      2.10 o 
 -10   6  11       27.49       26.61      1.64 o 
  -9   6  11       39.45       36.00      1.93 o 
  -8   6  11      364.14      373.51      5.18 o 
  -7   6  11       87.59       89.02      2.29 o 
  -6   6  11       26.96       25.50      1.19 o 
  -5   6  11       18.02       16.11      0.94 o 
  -4   6  11       20.54       17.88      0.93 o 
  -3   6  11       37.36       31.26      1.09 o 
  -2   6  11      612.67      629.71      5.65 o 
  -1   6  11      530.38      501.77      4.54 o 
   0   6  11        0.07        0.12      0.42 o 
   1   6  11      148.42      146.44      2.22 o 
   2   6  11      162.73      151.77      2.61 o 
   3   6  11       79.06       80.13      2.09 o 
   4   6  11       19.21       17.22      1.08 o 
   5   6  11       54.36       51.90      2.09 o 
   6   6  11        3.21        2.25      0.86 o 
   7   6  11      299.18      309.48      6.77 o 
   8   6  11       81.27       80.20      3.98 o 
   9   6  11        1.46        1.52      1.10 o 
  10   6  11      109.77      112.91      6.04 o 
  11   6  11       26.94       23.21      2.20 o 
  12   6  11        0.29        2.07      1.26 o 
  13   6  11        3.10        0.20      3.27 o 
  14   6  11        1.59       -0.20      1.66 o 
 -13   7  11       24.29       30.56      3.44 o 
 -12   7  11      192.54      199.73      4.84 o 
 -11   7  11       54.19       61.66      3.65 o 
 -10   7  11       77.12       75.69      3.28 o 
  -9   7  11       62.72       59.15      2.54 o 
  -8   7  11      120.20      117.07      3.05 o 
  -7   7  11      139.94      136.20      3.21 o 
  -6   7  11       45.76       43.91      1.71 o 
  -5   7  11       68.39       61.57      1.64 o 
  -4   7  11      442.48      440.55      5.51 o 
  -3   7  11      102.89       86.53      1.86 o 
  -2   7  11       48.87       58.74      1.51 o 
  -1   7  11      500.26      485.56      4.74 o 
   0   7  11      152.30      154.88      2.25 o 
   1   7  11       44.94       48.82      1.15 o 
   2   7  11      110.76      109.70      2.30 o 
   3   7  11       98.10       99.02      2.87 o 
   4   7  11      628.83      660.01      8.06 o 
   5   7  11        1.25       -0.07      0.93 o 
   6   7  11        0.04        1.34      1.04 o 
   7   7  11       33.06       41.49      2.58 o 
   8   7  11        4.54        3.88      0.97 o 
   9   7  11        0.95        0.59      1.38 o 
  10   7  11      159.41      187.18     18.26 o 
  11   7  11      149.81      165.94     15.23 o 
  12   7  11       26.20       26.72      3.20 o 
  13   7  11        0.06       -1.13      1.54 o 
 -12   8  11        7.12        8.23      1.74 o 
 -11   8  11      118.45      121.37      6.67 o 
 -10   8  11       30.50       33.21      2.44 o 
  -9   8  11        0.86        1.32      1.15 o 
  -8   8  11      178.97      182.90      4.38 o 
  -7   8  11       35.88       33.34      2.00 o 
  -6   8  11      106.69      108.16      3.32 o 
  -5   8  11      100.47      103.64      2.62 o 
  -4   8  11        2.17        3.51      0.69 o 
  -3   8  11        1.93        2.28      0.68 o 
  -2   8  11      815.73      813.36     11.31 o 
  -1   8  11      183.95      181.02      3.44 o 
   0   8  11      501.94      483.78      6.18 o 
   1   8  11       23.01       19.56      1.31 o 
   2   8  11       55.72       54.27      2.29 o 
   3   8  11       96.83      100.17      3.08 o 
   4   8  11       99.17      103.56      2.81 o 
   5   8  11      272.10      276.94      5.47 o 
   6   8  11       41.96       46.89      3.33 o 
   7   8  11       49.25       55.31      2.34 o 
   8   8  11       37.50       44.06      2.34 o 
   9   8  11       22.06       23.22      2.11 o 
  10   8  11      270.41      272.90      6.61 o 
  11   8  11       22.42       26.60      3.16 o 
  12   8  11        2.83        1.18      2.66 o 
 -11   9  11        0.46        3.91      1.82 o 
 -10   9  11       10.14       14.68      2.46 o 
  -9   9  11       14.78       13.84      2.39 o 
  -8   9  11       18.74       15.29      2.00 o 
  -7   9  11       15.91       19.28      2.09 o 
  -6   9  11       22.96       23.11      1.83 o 
  -5   9  11      121.24      110.37      3.40 o 
  -4   9  11       17.85       20.67      1.47 o 
  -3   9  11       13.34       11.42      1.39 o 
  -2   9  11       59.64       55.88      4.97 o 
  -1   9  11       17.33       15.83      1.62 o 
   0   9  11        0.01       -0.57      1.12 o 
   1   9  11       22.37       18.32      1.60 o 
   2   9  11       65.61       63.60      2.47 o 
   3   9  11        0.03        0.60      0.78 o 
   4   9  11      124.29      125.31      7.54 o 
   5   9  11       54.50       60.23      3.08 o 
   6   9  11       96.17       97.07      3.99 o 
   7   9  11        6.18        5.37      1.59 o 
   8   9  11      120.77      124.08      3.75 o 
   9   9  11        0.08       -0.58      1.21 o 
  10   9  11       17.73       19.27      2.31 o 
  11   9  11      159.96      162.85      5.60 o 
 -10  10  11      150.08      152.88      6.24 o 
  -9  10  11        0.40        2.74      1.76 o 
  -8  10  11       11.89       19.38      2.60 o 
  -7  10  11        8.61        9.29      2.18 o 
  -6  10  11        1.04        0.97      1.10 o 
  -5  10  11      212.22      210.45      6.01 o 
  -4  10  11       60.32       61.54      4.13 o 
  -3  10  11        4.73        5.34      1.40 o 
  -2  10  11        8.85       10.89      2.16 o 
  -1  10  11       39.43       73.29      3.70 o 
   0  10  11        2.37        0.76      1.97 o 
   1  10  11       31.82       34.75      3.22 o 
   2  10  11       14.79       15.83      2.28 o 
   3  10  11        8.32       10.49      1.56 o 
   4  10  11        3.77        3.69      1.14 o 
   5  10  11        5.06        5.48      1.30 o 
   6  10  11        1.41        2.21      1.14 o 
   7  10  11       17.89       20.63      2.85 o 
   8  10  11       12.03       13.65      3.35 o 
   9  10  11       17.40       16.00      3.14 o 
  -7  11  11        8.49        6.99      2.81 o 
  -6  11  11        0.16        0.34      2.02 o 
  -5  11  11       17.05       21.58      3.97 o 
  -4  11  11      250.75      229.61     10.97 o 
  -3  11  11      107.54      122.81      7.76 o 
  -1  11  11        1.17        0.62      2.11 o 
   0  11  11        0.03       -1.56      1.56 o 
   1  11  11       18.98       16.94      2.08 o 
   2  11  11       19.30       22.28      7.61 o 
   3  11  11      113.44      119.62      4.57 o 
   4  11  11        4.57        3.07      2.74 o 
   5  11  11        4.73        4.16      2.79 o 
   6  11  11        2.26        2.49      2.62 o 
   7  11  11        7.43        0.68      2.83 o 
  -4  12  11        3.56        0.41      1.90 o 
  -3  12  11       27.38       26.51      4.17 o 
  -2  12  11        0.38        3.33      2.47 o 
  -1  12  11        0.54        0.76      2.26 o 
   0  12  11        0.33        4.17      2.38 o 
   1  12  11       17.98       15.55      3.86 o 
   2  12  11       61.67       51.13      5.73 o 
   3  12  11       45.14       55.58      6.06 o 
   4  12  11        0.10        0.22      2.53 o 
 -16   0  12       19.40       19.17      3.95 o 
 -14   0  12       78.79       79.55      4.25 o 
 -12   0  12      172.71      187.00      5.80 o 
 -10   0  12        2.45        2.71      1.18 o 
  -8   0  12      705.01      728.32     12.24 o 
  -6   0  12     2698.70     2580.70     28.45 o 
  -4   0  12       10.49       11.06      0.92 o 
  -2   0  12      226.73      292.11      4.66 o 
   0   0  12     2220.68     2349.01     22.38 o 
   2   0  12      201.95      200.45      2.94 o 
   4   0  12      300.53      322.03      5.36 o 
   6   0  12      745.10      728.48     10.05 o 
   8   0  12      273.61      287.64      7.03 o 
  10   0  12      268.04      256.72      7.06 o 
  12   0  12      170.43      154.32      5.87 o 
  14   0  12       13.82       15.29      2.11 o 
  16   0  12       33.59       36.06      3.65 o 
 -16   1  12       60.24       57.63      3.30 o 
 -15   1  12        3.80        5.19      1.48 o 
 -14   1  12        1.80        2.16      1.53 o 
 -13   1  12        8.11        8.79      1.54 o 
 -12   1  12      528.55      539.75      9.63 o 
 -11   1  12      193.22      199.03      3.70 o 
 -10   1  12       76.77       82.05      2.24 o 
  -9   1  12      151.07      143.42      2.60 o 
  -8   1  12      823.46      818.37      7.23 o 
  -7   1  12     1219.39     1200.80     10.38 o 
  -6   1  12        7.91        7.00      0.65 o 
  -5   1  12       12.48       15.69      0.77 o 
  -4   1  12      184.02      182.18      2.03 o 
  -3   1  12        2.71        0.21      0.26 o 
  -2   1  12     1219.39     1223.98      8.73 o 
  -1   1  12        0.51        1.58      0.60 o 
   0   1  12      626.91      601.18      6.15 o 
   1   1  12      341.67      349.07      3.45 o 
   2   1  12      213.22      207.17      2.27 o 
   3   1  12       43.25       51.46      1.29 o 
   4   1  12      864.83      843.19      7.79 o 
   5   1  12      635.72      530.65      5.53 o 
   6   1  12      191.05      150.32      2.46 o 
   7   1  12        8.65       11.33      0.96 o 
   8   1  12      204.26      179.15      4.42 o 
   9   1  12      261.84      244.30      4.70 o 
  10   1  12       13.68       13.42      1.36 o 
  11   1  12       92.63       96.41      3.10 o 
  12   1  12      187.16      187.39      4.89 o 
  13   1  12      110.49      120.15      4.13 o 
  14   1  12        0.12       -0.80      0.80 o 
  15   1  12      379.15      380.97      7.49 o 
  16   1  12       64.83       65.00      4.36 o 
 -16   2  12       30.87       35.57      3.28 o 
 -15   2  12      260.53      261.63      6.57 o 
 -14   2  12       19.61       19.72      2.10 o 
 -13   2  12       19.75       19.98      2.34 o 
 -12   2  12       19.66       22.28      1.97 o 
 -11   2  12      133.02      127.88      3.37 o 
 -10   2  12       12.79       11.22      1.22 o 
  -9   2  12      311.88      298.97      4.98 o 
  -8   2  12      117.24      111.80      2.25 o 
  -7   2  12     1034.53     1000.19      8.96 o 
  -6   2  12      120.52      112.22      1.92 o 
  -5   2  12      403.34      406.81      3.80 o 
  -4   2  12       38.00       45.56      1.01 o 
  -3   2  12     1158.52     1134.10      7.34 o 
  -2   2  12       60.99       62.07      1.16 o 
  -1   2  12      275.45      288.84      2.84 o 
   0   2  12      176.74      171.29      2.36 o 
   1   2  12     1026.33      955.59      7.72 o 
   2   2  12        0.76        1.11      0.32 o 
   3   2  12       11.59       15.62      0.68 o 
   4   2  12      602.77      621.62      6.17 o 
   5   2  12       60.66       59.91      1.51 o 
   6   2  12       39.97       14.12      1.07 o 
   7   2  12       16.01        9.80      1.72 o 
   8   2  12      212.34      193.15      3.98 o 
   9   2  12      161.05      151.30      3.61 o 
  10   2  12        0.61        0.68      0.84 o 
  11   2  12       31.87       35.88      2.08 o 
  12   2  12        2.28        4.24      1.14 o 
  13   2  12        8.67        5.67      2.32 o 
  14   2  12       30.91       30.73      2.02 o 
  15   2  12       12.39       11.19      1.88 o 
  16   2  12        0.95        3.51      3.33 o 
 -16   3  12      352.22      363.22     11.62 o 
 -15   3  12       14.83       15.72      2.65 o 
 -14   3  12        1.49        1.14      1.53 o 
 -13   3  12       11.99       15.34      2.40 o 
 -12   3  12        5.16        7.84      1.46 o 
 -11   3  12      642.84      645.39     14.94 o 
 -10   3  12        9.43        9.73      1.31 o 
  -9   3  12      207.60      202.00      3.61 o 
  -8   3  12      150.23      148.62      3.48 o 
  -7   3  12      156.93      159.66      2.69 o 
  -6   3  12      322.86      317.75      3.63 o 
  -5   3  12      340.86      347.56      4.09 o 
  -4   3  12       20.79       33.58      1.68 o 
  -3   3  12      244.86      231.18      2.38 o 
  -2   3  12       13.84       19.41      0.68 o 
  -1   3  12       10.61       10.41      0.61 o 
   0   3  12       73.51       66.79      1.43 o 
   1   3  12      385.57      419.59      4.06 o 
   2   3  12      110.67      123.14      1.69 o 
   3   3  12      647.24      735.33      6.01 o 
   4   3  12      185.13      170.85      2.62 o 
   5   3  12      795.82      806.65      7.75 o 
   6   3  12      314.77      277.34      4.13 o 
   7   3  12      198.65      195.09      6.78 o 
   8   3  12      228.74      223.93      4.38 o 
   9   3  12      792.97      766.54      9.99 o 
  10   3  12       70.23       70.07      2.61 o 
  11   3  12       42.75       37.14      2.18 o 
  12   3  12       62.20       65.47      3.10 o 
  13   3  12       15.11       17.10      1.56 o 
  14   3  12       17.27       17.99      1.64 o 
  15   3  12       30.61       27.21      2.24 o 
 -15   4  12      146.17      153.37      6.42 o 
 -14   4  12      204.48      213.98      7.30 o 
 -13   4  12      320.27      321.62      8.95 o 
 -12   4  12       15.69       14.16      2.30 o 
 -11   4  12      118.98      117.60      4.86 o 
 -10   4  12       40.03       39.77      3.44 o 
  -9   4  12       47.44       41.23      2.02 o 
  -8   4  12      276.39      293.43      5.15 o 
  -7   4  12      147.64      140.69      2.62 o 
  -6   4  12        3.30        3.96      0.68 o 
  -5   4  12       93.65       77.71      1.73 o 
  -4   4  12      825.37      661.76      5.85 o 
  -3   4  12      830.58      727.48      6.23 o 
  -2   4  12      673.57      658.48      5.73 o 
  -1   4  12       43.17       51.34      1.30 o 
   0   4  12      297.36      282.89      3.57 o 
   1   4  12        3.25        1.55      0.69 o 
   2   4  12     1836.28     1838.17     17.09 o 
   3   4  12        3.82        3.94      0.56 o 
   4   4  12       77.53       62.86      1.59 o 
   5   4  12      320.30      284.43      3.75 o 
   6   4  12       25.05       24.72      1.74 o 
   7   4  12      203.03      229.29      4.53 o 
   8   4  12       53.71       50.78      2.17 o 
   9   4  12        1.55        1.85      0.88 o 
  10   4  12        4.13        3.50      1.04 o 
  11   4  12       65.40       65.03      2.91 o 
  12   4  12        6.12        4.70      1.08 o 
  13   4  12       43.96       42.04      2.13 o 
  14   4  12        7.43        9.05      1.54 o 
  15   4  12       46.79       47.49      3.02 o 
 -15   5  12        0.06        2.18      3.49 o 
 -14   5  12        1.17        0.80      1.60 o 
 -13   5  12       11.49        9.23      2.20 o 
 -12   5  12       10.10       12.04      2.30 o 
 -11   5  12      119.90      112.56     10.62 o 
 -10   5  12      392.44      392.39      7.59 o 
  -9   5  12       19.54       23.52      1.48 o 
  -8   5  12        7.14        4.80      0.94 o 
  -7   5  12       21.13       20.37      1.65 o 
  -6   5  12      607.57      584.53      6.11 o 
  -5   5  12       26.18       29.94      1.20 o 
  -4   5  12      560.18      550.70      5.69 o 
  -3   5  12       63.72       68.23      1.51 o 
  -2   5  12       86.61       69.50      1.38 o 
  -1   5  12        0.51        0.01      0.40 o 
   0   5  12       19.60       27.99      0.91 o 
   1   5  12        3.85        4.53      0.69 o 
   2   5  12        6.74        7.70      0.73 o 
   3   5  12       49.45       47.63      1.58 o 
   4   5  12      130.61      113.02      2.51 o 
   5   5  12      252.07      226.76      4.31 o 
   6   5  12       15.08       14.40      1.32 o 
   7   5  12       48.18       54.21      2.23 o 
   8   5  12       11.07        8.74      1.08 o 
   9   5  12       22.87       23.27      1.65 o 
  10   5  12      190.95      183.97      6.95 o 
  11   5  12       49.13       48.28      2.42 o 
  12   5  12       14.75       14.56      1.44 o 
  13   5  12       13.31       16.14      1.80 o 
  14   5  12       29.81       30.45      2.27 o 
 -14   6  12        1.28        0.04      1.57 o 
 -13   6  12      316.96      334.64      9.31 o 
 -12   6  12      137.47      138.66      5.65 o 
 -11   6  12        2.21        5.23      2.38 o 
 -10   6  12       35.41       32.97      2.74 o 
  -9   6  12       31.22       31.43      2.23 o 
  -8   6  12       17.11       19.79      1.58 o 
  -7   6  12       47.59       52.74      2.04 o 
  -6   6  12      111.28      110.02      2.44 o 
  -5   6  12       11.10       11.74      0.98 o 
  -4   6  12       14.70       13.24      1.11 o 
  -3   6  12       51.55       45.96      1.24 o 
  -2   6  12      196.45      195.75      2.51 o 
  -1   6  12       29.90       31.30      1.11 o 
   0   6  12      143.08      148.10      2.15 o 
   1   6  12        7.92        9.49      0.92 o 
   2   6  12       16.76       20.58      1.19 o 
   3   6  12        0.67        1.98      0.59 o 
   4   6  12      274.71      269.97      5.40 o 
   5   6  12        4.76        1.86      0.84 o 
   6   6  12        5.92        7.93      1.15 o 
   7   6  12        4.87        2.46      0.97 o 
   8   6  12      123.67      120.01      3.67 o 
   9   6  12      357.40      361.40      7.45 o 
  10   6  12      227.46      226.43      4.85 o 
  11   6  12        6.90        9.62      1.72 o 
  13   6  12        3.47        4.37      2.95 o 
  14   6  12      260.36      262.88      8.97 o 
 -13   7  12        2.82        5.96      2.39 o 
 -12   7  12        8.66        7.12      2.10 o 
 -11   7  12       20.79       20.96      2.12 o 
 -10   7  12       21.38       21.84      2.09 o 
  -9   7  12       11.65       12.30      1.67 o 
  -8   7  12       63.54       57.79      2.81 o 
  -7   7  12       16.11       16.63      1.48 o 
  -6   7  12       41.43       37.53      1.64 o 
  -5   7  12      387.98      384.86      4.54 o 
  -4   7  12      102.09      104.14      2.12 o 
  -3   7  12      118.72      106.02      2.19 o 
  -2   7  12      466.37      458.65      5.89 o 
  -1   7  12     1016.84     1000.17      8.29 o 
   0   7  12       23.01       26.97      1.02 o 
   1   7  12      104.18      102.73      1.78 o 
   2   7  12      144.57      141.24      2.43 o 
   3   7  12      163.40      167.63      3.31 o 
   4   7  12       43.70       46.27      2.50 o 
   5   7  12      255.73      256.87      9.65 o 
   6   7  12        5.27        4.48      1.35 o 
   7   7  12        1.56        0.97      1.18 o 
   8   7  12        1.60       -0.54      1.64 o 
   9   7  12        1.23        2.38      1.06 o 
  10   7  12       22.11       30.07      4.70 o 
  11   7  12        5.56        4.35      1.94 o 
  12   7  12        6.28        1.98      4.48 o 
  13   7  12        0.03        0.84      1.71 o 
 -12   8  12        0.23        1.55      1.89 o 
 -11   8  12       18.10       20.77      2.14 o 
 -10   8  12        0.77        0.64      1.18 o 
  -9   8  12       31.22       31.55      3.73 o 
  -8   8  12       13.60       16.91      2.96 o 
  -7   8  12      286.77      262.62      5.83 o 
  -6   8  12       22.55       21.92      1.72 o 
  -5   8  12       30.93       30.99      1.70 o 
  -4   8  12       11.19       10.68      1.07 o 
  -3   8  12        0.33        1.11      0.59 o 
  -2   8  12      131.62      138.30      3.19 o 
  -1   8  12     1252.63     1263.58     12.26 o 
   0   8  12        5.57        5.76      0.81 o 
   1   8  12        0.14        0.58      0.58 o 
   2   8  12       53.60       47.87      2.23 o 
   3   8  12       56.69       53.14      2.31 o 
   4   8  12       30.84       36.36      3.04 o 
   5   8  12       10.39       12.13      1.66 o 
   6   8  12        3.25        2.28      1.52 o 
   7   8  12      122.46      128.36      3.58 o 
   8   8  12        1.20        0.74      0.98 o 
   9   8  12       27.91       27.87      2.15 o 
  10   8  12       48.88       49.84      2.89 o 
  11   8  12        0.40        0.24      2.61 o 
  12   8  12        6.79        5.27      2.12 o 
 -11   9  12        2.07        2.71      1.78 o 
 -10   9  12       43.21       43.49      3.60 o 
  -9   9  12        6.63        7.88      3.84 o 
  -8   9  12       28.58       31.07      3.97 o 
  -7   9  12       15.05       18.55      2.73 o 
  -6   9  12       36.72       35.97      2.44 o 
  -5   9  12       19.85       19.20      1.92 o 
  -4   9  12       20.75       22.70      2.08 o 
  -3   9  12      285.72      288.11      6.21 o 
  -2   9  12       66.76      104.18      4.75 o 
  -1   9  12      109.01      144.94     21.78 o 
   0   9  12       89.67       98.03      3.89 o 
   1   9  12      107.53      121.81      6.75 o 
   2   9  12       38.30       38.79      1.98 o 
   3   9  12      147.85      146.36      4.91 o 
   4   9  12       10.49       14.27      3.33 o 
   5   9  12       77.22       86.69      6.53 o 
   6   9  12       15.63       13.88      1.91 o 
   7   9  12        0.29       -0.94      0.94 o 
   8   9  12        9.26        9.54      1.33 o 
   9   9  12        4.36        3.67      2.07 o 
  10   9  12        1.55        3.02      1.47 o 
  11   9  12        1.58        5.64      1.64 o 
  -9  10  12        1.08        1.32      1.62 o 
  -8  10  12       50.90       52.54      3.69 o 
  -7  10  12        0.34        3.04      1.59 o 
  -6  10  12        0.06        1.19      1.18 o 
  -5  10  12       16.80       17.01      2.34 o 
  -4  10  12       19.52       18.26      3.55 o 
  -3  10  12        8.71       10.31      1.97 o 
  -2  10  12        0.20        0.46      2.05 o 
  -1  10  12       30.38       66.67      3.31 o 
   0  10  12        0.23       -1.97      1.97 o 
   1  10  12        4.45        4.66      1.82 o 
   2  10  12        0.18        0.44      2.24 o 
   3  10  12       44.66       37.44      6.34 o 
   4  10  12        0.01        0.64      0.93 o 
   5  10  12        9.82        6.30      2.93 o 
   6  10  12       54.08       59.45      6.06 o 
   7  10  12       35.21       36.33      3.07 o 
   8  10  12       98.17      100.90      4.33 o 
   9  10  12        7.95        8.49      1.88 o 
  -7  11  12       21.38       21.48      3.85 o 
  -6  11  12       81.57       79.76      6.42 o 
  -5  11  12      140.09      145.32      8.73 o 
  -4  11  12       15.68       20.91      4.03 o 
  -3  11  12       64.19       61.14      5.95 o 
  -2  11  12        0.36        2.73      2.43 o 
  -1  11  12        0.40        1.36      2.06 o 
   0  11  12        0.43        0.99      1.17 o 
   1  11  12        1.65        2.82      1.41 o 
   2  11  12        5.85        6.91      1.50 o 
   3  11  12        2.42        2.78      2.61 o 
   4  11  12       28.56       20.24      4.18 o 
   5  11  12        5.54        9.41      3.55 o 
   6  11  12       49.98       62.90      6.32 o 
   7  11  12       15.61       13.85      4.04 o 
  -3  12  12        2.21        1.61      2.02 o 
  -2  12  12        0.07        2.47      2.17 o 
  -1  12  12       21.99       14.69      3.82 o 
   0  12  12       44.48       47.21      5.61 o 
   1  12  12        7.04        7.83      3.19 o 
   2  12  12        1.90        1.30      2.27 o 
   3  12  12       26.18       18.07      4.04 o 
 -15   0  13      367.67      357.80     13.54 o 
 -13   0  13       13.36       10.29      2.01 o 
 -11   0  13       97.91      102.97      4.14 o 
  -9   0  13       46.82       40.74      2.62 o 
  -7   0  13     3182.30     3115.21     34.16 o 
  -5   0  13      467.93      472.34      7.02 o 
  -3   0  13       27.17       26.04      1.14 o 
  -1   0  13       83.55       95.17      1.78 o 
   1   0  13      772.63      768.04      9.56 o 
   3   0  13     1161.34     1037.08     24.42 o 
   5   0  13      566.80      522.50      8.04 o 
   7   0  13      575.07      513.76     10.11 o 
   9   0  13       48.60       42.17      2.78 o 
  11   0  13      127.17      120.91      5.02 o 
  13   0  13       86.66       82.25      4.50 o 
  15   0  13     1097.11     1102.44     21.05 o 
 -16   1  13        0.66        2.60      1.36 o 
 -15   1  13       10.90       10.88      1.79 o 
 -14   1  13       38.37       42.69      2.72 o 
 -13   1  13        1.03        0.73      1.12 o 
 -12   1  13       33.68       32.35      2.28 o 
 -11   1  13      179.23      177.27      3.88 o 
 -10   1  13       46.45       46.90      1.79 o 
  -9   1  13        0.28       -0.37      0.46 o 
  -8   1  13       30.73       29.06      1.26 o 
  -7   1  13      197.02      177.43      2.61 o 
  -6   1  13      495.03      483.18      4.79 o 
  -5   1  13      911.52      902.06      7.54 o 
  -4   1  13      318.90      307.72      2.91 o 
  -3   1  13      515.73      471.70      3.88 o 
  -2   1  13       81.31       88.36      1.41 o 
  -1   1  13       43.12       32.06      0.88 o 
   0   1  13      624.45      619.37      7.20 o 
   1   1  13      294.26      309.45      3.24 o 
   2   1  13      112.56      102.94      2.18 o 
   3   1  13      935.93      886.30      8.19 o 
   4   1  13      927.81      899.91      8.33 o 
   5   1  13      179.35      136.02      2.34 o 
   6   1  13       15.67       21.36      1.01 o 
   7   1  13       57.18       51.48      1.69 o 
   8   1  13       47.31       41.01      1.91 o 
   9   1  13       92.13       90.93      2.81 o 
  10   1  13      114.01      114.10      3.30 o 
  11   1  13       24.92       28.01      1.92 o 
  12   1  13        1.64        3.58      1.14 o 
  13   1  13       15.81       19.34      1.85 o 
  14   1  13        2.25        3.17      1.07 o 
  15   1  13      205.39      215.04      5.49 o 
  16   1  13       64.52       71.40      3.40 o 
 -16   2  13        0.97        1.03      1.32 o 
 -15   2  13        1.06        2.01      1.28 o 
 -14   2  13      140.23      137.76      4.54 o 
 -13   2  13       37.10       37.83      2.50 o 
 -12   2  13       95.91      107.67      3.74 o 
 -11   2  13       23.13       23.81      1.95 o 
 -10   2  13       29.99       30.30      1.75 o 
  -9   2  13      402.05      402.53      5.47 o 
  -8   2  13      563.42      555.29      6.08 o 
  -7   2  13      142.39      150.57      2.38 o 
  -6   2  13        8.27        7.53      0.70 o 
  -5   2  13      188.89      172.29      2.79 o 
  -4   2  13       30.62       35.46      0.93 o 
  -3   2  13       32.28       38.04      0.88 o 
  -2   2  13      647.76      619.20      4.79 o 
  -1   2  13        6.89        3.66      0.45 o 
   0   2  13     1710.33     1680.82     13.72 o 
   1   2  13     1308.36     1203.96      9.50 o 
   2   2  13     1244.93     1162.85     11.93 o 
   3   2  13      571.15      593.47      5.99 o 
   4   2  13      141.70      134.02      2.29 o 
   5   2  13      101.26       91.71      1.93 o 
   6   2  13     1623.69     1424.06     13.74 o 
   7   2  13      737.20      684.59      7.85 o 
   8   2  13        5.48        9.53      1.44 o 
   9   2  13        1.20        0.28      0.77 o 
  10   2  13        0.47        1.25      1.12 o 
  11   2  13      138.05      136.01      3.91 o 
  12   2  13      333.28      321.21      6.28 o 
  13   2  13       12.73       15.53      1.72 o 
  14   2  13      112.44      106.90      3.38 o 
  15   2  13      249.23      237.53      5.81 o 
 -15   3  13      132.20      135.32      8.33 o 
 -14   3  13        5.83        7.50      2.39 o 
 -13   3  13        0.00        0.13      1.57 o 
 -12   3  13      292.84      285.29      7.87 o 
 -11   3  13      217.55      221.43      5.24 o 
 -10   3  13       83.11       88.49      2.75 o 
  -9   3  13        0.01        0.61      0.70 o 
  -8   3  13        9.75       11.75      1.28 o 
  -7   3  13      187.04      192.89      3.35 o 
  -6   3  13      123.89      129.04      2.18 o 
  -5   3  13        0.01        0.82      0.46 o 
  -4   3  13      379.82      416.42      4.26 o 
  -3   3  13      599.58      609.38      4.81 o 
  -2   3  13       72.65       67.85      1.24 o 
  -1   3  13      490.92      455.56      4.06 o 
   0   3  13       52.64       52.31      1.33 o 
   1   3  13       51.66       61.21      1.45 o 
   2   3  13      259.38      247.49      2.98 o 
   3   3  13       60.25       69.47      1.79 o 
   4   3  13      595.45      564.72      5.91 o 
   5   3  13       22.85       20.72      1.02 o 
   6   3  13        2.19        0.94      0.61 o 
   7   3  13       87.27       88.87      2.35 o 
   8   3  13        7.55        6.00      1.21 o 
   9   3  13        4.84        4.96      1.64 o 
  10   3  13       79.85       75.92      2.74 o 
  11   3  13      116.08      118.77      3.56 o 
  12   3  13      128.77      131.55      3.88 o 
  13   3  13        4.23        3.26      1.02 o 
  14   3  13        0.48        1.71      1.16 o 
  15   3  13       10.32       11.41      1.76 o 
 -15   4  13       13.20       12.17      2.53 o 
 -14   4  13       18.78       18.35      2.70 o 
 -13   4  13       29.85       31.03      3.02 o 
 -12   4  13       64.66       56.08      3.67 o 
 -11   4  13        0.73       -0.75      1.39 o 
 -10   4  13        1.13        2.08      2.12 o 
  -9   4  13       91.92       97.68      2.98 o 
  -8   4  13      223.55      227.37      4.50 o 
  -7   4  13      132.46      130.35      3.21 o 
  -6   4  13      379.12      369.09      4.65 o 
  -5   4  13       84.09       94.16      2.08 o 
  -4   4  13       78.61       56.42      1.45 o 
  -3   4  13      361.22      426.22      4.48 o 
  -2   4  13      189.16      195.10      2.69 o 
  -1   4  13       18.26       15.05      0.82 o 
   0   4  13      235.49      219.68      3.11 o 
   1   4  13      150.12      149.86      2.73 o 
   2   4  13       22.44       25.41      1.07 o 
   3   4  13       76.66       79.05      1.71 o 
   4   4  13        3.32        2.27      0.55 o 
   5   4  13      100.13       98.24      2.09 o 
   6   4  13        8.39        4.01      0.80 o 
   7   4  13      205.57      206.99      3.72 o 
   8   4  13       60.55       54.68      2.26 o 
   9   4  13       36.32       34.11      1.93 o 
  10   4  13        7.26        7.85      1.27 o 
  11   4  13        2.61        2.24      1.09 o 
  12   4  13        0.16        0.76      1.01 o 
  13   4  13      103.66      110.59      3.28 o 
  14   4  13       13.43       11.13      1.72 o 
  15   4  13      112.75      115.12      4.00 o 
 -14   5  13        7.86        4.26      1.91 o 
 -13   5  13        8.38        9.22      2.54 o 
 -12   5  13       41.19       39.13      3.28 o 
 -11   5  13       53.99       52.78      3.61 o 
 -10   5  13       51.25       46.66      3.28 o 
  -9   5  13      241.01      240.73      5.64 o 
  -8   5  13       50.59       52.98      2.01 o 
  -7   5  13      135.53      119.23      2.80 o 
  -6   5  13      101.58      114.33      2.45 o 
  -5   5  13      106.79      111.13      2.38 o 
  -4   5  13       14.49        9.60      0.89 o 
  -3   5  13        6.35       14.54      0.89 o 
  -2   5  13      148.98      116.22      2.09 o 
  -1   5  13        2.04        0.84      0.47 o 
   0   5  13       49.93       56.07      2.27 o 
   1   5  13      483.96      460.55      5.68 o 
   2   5  13       90.09       67.99      1.90 o 
   3   5  13      130.33      130.23      3.56 o 
   4   5  13        1.62        1.55      0.64 o 
   5   5  13      117.93      122.55      3.13 o 
   6   5  13       81.73       72.69      2.52 o 
   7   5  13      621.32      610.18      8.63 o 
   8   5  13      118.26      118.11      3.34 o 
   9   5  13      622.45      623.27      8.89 o 
  10   5  13       53.96       56.05      2.51 o 
  11   5  13      290.17      295.25      6.03 o 
  12   5  13       27.66       32.96      2.46 o 
  13   5  13        6.38        4.71      1.32 o 
  14   5  13       35.70       35.94      2.48 o 
 -14   6  13        1.53        3.26      2.18 o 
 -13   6  13        8.28       10.39      2.29 o 
 -12   6  13       12.53       13.44      2.47 o 
 -11   6  13       24.26       31.32      2.94 o 
 -10   6  13       28.02       28.03      2.73 o 
  -9   6  13      162.31      170.14      4.66 o 
  -8   6  13       16.81       14.54      1.46 o 
  -7   6  13      649.77      640.25      8.76 o 
  -6   6  13       10.79       11.86      1.63 o 
  -5   6  13       35.46       33.99      1.48 o 
  -4   6  13       22.04       21.33      1.21 o 
  -3   6  13       11.25        9.61      0.81 o 
  -2   6  13        4.74        3.46      0.65 o 
  -1   6  13      416.51      404.48      4.19 o 
   0   6  13        1.03        1.10      0.49 o 
   1   6  13       85.92       82.32      1.98 o 
   2   6  13        3.61        3.56      0.73 o 
   3   6  13       79.69       72.79      2.11 o 
   4   6  13      183.93      186.96      3.53 o 
   5   6  13      392.26      395.76      6.37 o 
   6   6  13      553.18      563.59      8.21 o 
   7   6  13        2.21        1.34      0.89 o 
   8   6  13       30.96       32.23      2.00 o 
   9   6  13      316.41      324.27      7.09 o 
  10   6  13      267.39      272.13      6.60 o 
  11   6  13       89.93       98.49      4.02 o 
  12   6  13      102.73      104.45      4.21 o 
  13   6  13       25.27       26.13      3.39 o 
 -13   7  13      204.10      231.05      7.75 o 
 -12   7  13        6.29        7.93      2.20 o 
 -11   7  13        4.32        6.97      1.97 o 
 -10   7  13       22.68       22.95      2.12 o 
  -9   7  13       32.86       33.54      2.35 o 
  -8   7  13       35.94       39.05      2.79 o 
  -7   7  13        4.76        1.34      1.17 o 
  -6   7  13       55.45       59.86      2.42 o 
  -5   7  13       71.38       75.44      2.15 o 
  -4   7  13       31.74       30.97      1.34 o 
  -3   7  13       58.12       51.80      1.60 o 
  -2   7  13        3.00        5.08      0.73 o 
  -1   7  13      282.98      292.24      3.50 o 
   0   7  13        2.37        3.13      0.57 o 
   1   7  13       30.22       32.99      1.07 o 
   2   7  13      246.04      246.98      3.82 o 
   3   7  13        3.89        5.85      0.90 o 
   4   7  13        9.36        7.13      2.38 o 
   5   7  13      124.89      134.47      3.88 o 
   6   7  13       31.50       30.90      2.36 o 
   7   7  13       67.86       73.98      3.35 o 
   8   7  13        3.74        2.50      1.64 o 
   9   7  13       21.21       22.57      2.58 o 
  10   7  13      349.52      364.69      7.88 o 
  11   7  13      181.53      183.38      8.81 o 
  12   7  13       47.24       50.89      4.15 o 
  13   7  13        3.61        6.72      2.17 o 
 -12   8  13       32.97       40.77      3.53 o 
 -11   8  13        1.45        0.85      1.30 o 
 -10   8  13      125.08      128.04      4.39 o 
  -9   8  13       40.86       40.65      2.61 o 
  -8   8  13        0.18        0.38      1.47 o 
  -7   8  13        3.46        3.50      1.34 o 
  -6   8  13      517.24      507.89     12.60 o 
  -5   8  13       73.73       75.35      2.68 o 
  -4   8  13       10.17        8.52      1.10 o 
  -3   8  13      163.15      159.00      3.46 o 
  -2   8  13       15.78       13.67      1.27 o 
  -1   8  13       25.49       24.78      1.56 o 
   0   8  13      262.99      276.10      4.16 o 
   1   8  13        3.41        2.14      0.69 o 
   2   8  13      253.27      264.10      5.35 o 
   3   8  13        8.89        8.05      1.44 o 
   4   8  13       40.27       43.71      4.83 o 
   5   8  13       29.66       28.28      4.04 o 
   6   8  13       66.07       67.00      7.94 o 
   7   8  13        9.80       10.50      2.13 o 
   8   8  13        1.21        0.24      0.91 o 
   9   8  13        3.13        1.82      1.10 o 
  10   8  13        1.99        2.27      1.70 o 
  11   8  13        2.54        3.29      1.93 o 
  12   8  13        0.01        0.95      2.08 o 
 -10   9  13      185.96      187.26      6.84 o 
  -9   9  13        1.74        1.21      1.60 o 
  -8   9  13       26.28       29.08      2.89 o 
  -7   9  13        3.16        3.15      1.65 o 
  -6   9  13       10.08        8.19      3.47 o 
  -5   9  13      271.83      261.35      6.23 o 
  -4   9  13      147.76      145.97      4.40 o 
  -3   9  13        7.03        6.83      1.90 o 
   0   9  13       61.86       63.20      3.11 o 
   1   9  13      216.36      214.43      7.72 o 
   2   9  13       34.81       35.17      2.63 o 
   3   9  13       97.57      103.90      7.11 o 
   4   9  13        0.68        0.99      2.05 o 
   5   9  13        2.34        0.38      2.15 o 
   6   9  13       35.75       29.36      4.56 o 
   7   9  13       26.58       23.63      2.32 o 
   8   9  13       19.43       23.81      3.37 o 
   9   9  13        2.50        5.86      1.68 o 
  10   9  13      114.19      118.60      5.49 o 
  -9  10  13        3.40        6.66      1.96 o 
  -8  10  13       14.89       13.57      3.18 o 
  -7  10  13        3.25        6.30      1.98 o 
  -6  10  13       18.50       16.73      3.52 o 
  -5  10  13        1.23        2.52      1.34 o 
  -4  10  13        0.94        3.23      1.27 o 
  -3  10  13       86.15       99.27     16.15 o 
  -2  10  13       67.72      114.49      4.99 o 
  -1  10  13       78.49      114.86     20.50 o 
   0  10  13       23.76       23.99      4.86 o 
   1  10  13       85.69       88.46      3.77 o 
   2  10  13       47.63       48.60      2.75 o 
   3  10  13      219.02      220.04      5.95 o 
   4  10  13       19.34       17.52      3.77 o 
   5  10  13       21.45       26.75      4.51 o 
   6  10  13       56.02       50.86      5.83 o 
   7  10  13        1.87        4.09      2.77 o 
   8  10  13       48.57       55.82      4.16 o 
   9  10  13       30.68       28.35      4.53 o 
  -6  11  13       35.61       30.88      4.56 o 
  -5  11  13       35.35       45.96      5.20 o 
  -4  11  13       90.62       89.74      6.97 o 
  -3  11  13        7.31        8.12      3.15 o 
  -2  11  13       70.23       75.64      6.27 o 
  -1  11  13        0.72       -1.97      1.97 o 
   0  11  13        0.16        0.93      2.24 o 
   1  11  13       20.80       15.78      3.76 o 
   2  11  13        2.95        2.63      2.64 o 
   3  11  13       19.49       21.37      4.30 o 
   4  11  13       21.39       23.26      4.31 o 
   5  11  13        3.55        6.10      2.84 o 
   6  11  13        1.71        3.62      2.70 o 
  -2  12  13       25.08       17.29      4.02 o 
  -1  12  13        3.87        7.82      2.94 o 
   0  12  13        3.99        3.76      2.86 o 
   1  12  13        0.15        4.12      2.56 o 
 -16   0  14       43.59       43.02      5.05 o 
 -14   0  14      125.27      132.44      5.32 o 
 -12   0  14      240.48      242.53      6.85 o 
 -10   0  14      117.77      115.47      3.58 o 
  -8   0  14     1972.32     1944.10     37.04 o 
  -6   0  14       79.01       88.14      2.71 o 
  -4   0  14        9.37       15.39      1.01 o 
  -2   0  14      699.16      730.48      8.20 o 
   0   0  14      979.72      893.98      9.68 o 
   2   0  14      186.31      170.39      3.64 o 
   4   0  14      424.86      394.60      6.45 o 
   6   0  14      109.26      129.02      3.57 o 
   8   0  14        0.80       -0.92      0.92 o 
  10   0  14      233.62      228.37      8.38 o 
  12   0  14      298.91      284.15      8.31 o 
  14   0  14       32.00       33.89      4.71 o 
 -16   1  14      107.85      114.20      9.27 o 
 -15   1  14        1.22        2.48      1.33 o 
 -14   1  14        4.04        6.32      1.45 o 
 -13   1  14       45.88       49.62      4.66 o 
 -12   1  14       42.30       38.98      2.42 o 
 -11   1  14        9.13        7.50      1.19 o 
 -10   1  14       81.54       79.11      2.31 o 
  -9   1  14       51.11       48.60      1.61 o 
  -8   1  14        6.22        7.49      0.80 o 
  -7   1  14        0.28        0.18      0.50 o 
  -6   1  14      749.92      725.82      6.55 o 
  -5   1  14       79.53       65.75      1.51 o 
  -4   1  14      167.70      153.04      1.93 o 
  -3   1  14       32.20       37.55      0.95 o 
  -2   1  14       79.91       83.85      1.42 o 
  -1   1  14      193.76      220.60      2.48 o 
   0   1  14      138.51      157.65      2.31 o 
   1   1  14     1541.60     1541.21     10.95 o 
   2   1  14      139.57      141.29      2.54 o 
   3   1  14     1685.85     1604.24     13.57 o 
   4   1  14      224.77      213.85      3.07 o 
   5   1  14      192.49      177.18      2.80 o 
   6   1  14       67.22       56.61      1.57 o 
   7   1  14        8.16        5.55      0.96 o 
   8   1  14       57.17       56.51      2.23 o 
   9   1  14       29.55       28.21      1.78 o 
  10   1  14      643.86      618.12      8.98 o 
  11   1  14      361.25      355.70      6.52 o 
  12   1  14       86.18       95.12      3.36 o 
  13   1  14      300.78      304.51      7.40 o 
  14   1  14       29.42       26.89      2.20 o 
  15   1  14       49.13       54.03      2.92 o 
 -15   2  14      109.09      105.41      4.30 o 
 -14   2  14       46.12       52.19      4.82 o 
 -13   2  14       78.10       83.17      5.57 o 
 -12   2  14        6.13        6.43      2.96 o 
 -11   2  14       22.53       25.31      1.98 o 
 -10   2  14       82.38       78.41      3.02 o 
  -9   2  14      883.17      907.38      9.77 o 
  -8   2  14       16.76       15.70      1.86 o 
  -7   2  14      639.32      617.00      6.52 o 
  -6   2  14       23.20       20.67      0.97 o 
  -5   2  14     1398.28     1311.89     10.42 o 
  -4   2  14      837.60      747.77      5.68 o 
  -3   2  14      144.80      119.62      1.57 o 
  -2   2  14      983.17     1020.99      7.27 o 
  -1   2  14      830.03      850.18      7.07 o 
   0   2  14       21.44       10.61      0.86 o 
   1   2  14     3281.26     3212.89     23.18 o 
   2   2  14      295.31      299.40      4.78 o 
   3   2  14       47.22       38.07      1.25 o 
   4   2  14       53.86       57.23      1.52 o 
   5   2  14        2.41        4.64      0.65 o 
   6   2  14       32.86       21.40      1.23 o 
   7   2  14      603.03      572.94      7.02 o 
   8   2  14       63.22       55.00      2.20 o 
   9   2  14       17.25       15.39      1.44 o 
  10   2  14       46.11       47.29      2.30 o 
  11   2  14       23.55       21.48      1.78 o 
  12   2  14       12.58       12.96      1.60 o 
  13   2  14        0.59        2.04      1.16 o 
  14   2  14      199.40      195.59      5.13 o 
  15   2  14       39.20       45.26      3.39 o 
 -15   3  14        6.47        8.92      2.23 o 
 -14   3  14        0.45        0.45      1.44 o 
 -13   3  14       75.31       80.20      4.33 o 
 -12   3  14        7.56        9.95      2.22 o 
 -11   3  14      131.80      128.99      6.58 o 
 -10   3  14      112.36      109.04      4.53 o 
  -9   3  14      821.64      818.82      9.16 o 
  -8   3  14      270.35      263.36      4.22 o 
  -7   3  14      194.07      194.44      3.15 o 
  -6   3  14       88.61       87.55      2.02 o 
  -5   3  14      829.60      823.22      7.30 o 
  -4   3  14      132.21      129.09      1.98 o 
  -3   3  14      920.21      879.16      6.88 o 
  -2   3  14      212.06      220.52      2.41 o 
  -1   3  14        1.61       -0.32      0.32 o 
   0   3  14      980.07      922.23      8.40 o 
   1   3  14       11.14       14.03      0.80 o 
   2   3  14      218.33      224.11      2.82 o 
   3   3  14      548.39      490.66      5.86 o 
   4   3  14        1.77        2.34      0.57 o 
   5   3  14       40.15       47.17      1.48 o 
   6   3  14        3.91        7.59      1.35 o 
   7   3  14       56.97       51.19      1.86 o 
   8   3  14      118.11      107.08      3.03 o 
   9   3  14      160.50      154.07      3.82 o 
  10   3  14       10.33        8.59      1.32 o 
  11   3  14       39.05       39.02      2.24 o 
  12   3  14       54.01       61.96      2.77 o 
  13   3  14        6.18        4.96      1.34 o 
  14   3  14        0.17       -0.55      1.10 o 
  15   3  14        9.13       10.63      1.65 o 
 -15   4  14       72.34       81.16      4.81 o 
 -14   4  14      194.69      209.37      7.32 o 
 -13   4  14       65.94       71.55      4.25 o 
 -12   4  14       30.12       27.57      7.94 o 
 -11   4  14       10.05        6.91      1.87 o 
 -10   4  14        0.07       -1.39      1.39 o 
  -9   4  14       21.29       27.12      2.43 o 
  -8   4  14      949.35      976.80     11.92 o 
  -7   4  14       82.95       77.65      2.26 o 
  -6   4  14      112.44      114.66      2.68 o 
  -5   4  14        3.26        3.24      0.68 o 
  -4   4  14      195.57      177.67      2.67 o 
  -3   4  14      148.66      132.19      2.24 o 
  -2   4  14        1.35        1.46      0.51 o 
  -1   4  14      337.91      333.35      3.83 o 
   0   4  14      428.34      442.49      5.02 o 
   1   4  14       19.44       17.58      1.09 o 
   2   4  14       29.80       27.30      1.24 o 
   3   4  14       22.85       24.00      1.23 o 
   4   4  14        1.54        2.93      0.60 o 
   5   4  14      170.80      151.92      2.71 o 
   6   4  14        3.33        2.71      0.87 o 
   7   4  14      489.37      479.69      6.37 o 
   8   4  14       77.90       89.02      2.82 o 
   9   4  14        0.36        1.32      0.88 o 
  10   4  14      188.23      185.50      4.44 o 
  11   4  14        3.85        3.61      1.17 o 
  12   4  14        4.52        4.59      1.31 o 
  13   4  14      254.75      243.61      5.65 o 
  14   4  14       36.86       35.96      2.48 o 
 -14   5  14        8.62       10.77      2.39 o 
 -13   5  14        0.02        2.43      1.71 o 
 -12   5  14      340.39      341.34      9.38 o 
 -11   5  14       74.42       82.05      9.50 o 
 -10   5  14      144.89      151.84      5.58 o 
  -9   5  14       17.28       16.16      1.78 o 
  -8   5  14       42.42       42.70      2.17 o 
  -7   5  14      113.77      122.15      2.90 o 
  -6   5  14       71.71       74.98      2.04 o 
  -5   5  14        4.52        4.75      0.75 o 
  -4   5  14      446.97      408.34      4.61 o 
  -3   5  14      233.19      210.08      3.01 o 
  -2   5  14      187.95      200.11      2.89 o 
  -1   5  14      239.31      242.33      3.23 o 
   0   5  14        0.11       -0.24      0.48 o 
   1   5  14      146.32      157.67      3.03 o 
   2   5  14      756.60      771.71      8.56 o 
   3   5  14       93.88       93.35      2.93 o 
   4   5  14      516.23      519.12      6.60 o 
   5   5  14       45.34       43.77      1.99 o 
   6   5  14      357.81      351.49      6.00 o 
   7   5  14      509.85      495.94      7.61 o 
   8   5  14      379.25      376.02      7.52 o 
   9   5  14      281.01      286.93     10.30 o 
  10   5  14        5.63        6.88      2.72 o 
  11   5  14        1.83        3.71      1.17 o 
  12   5  14       93.14       98.58      3.03 o 
  13   5  14       24.53       23.15      2.09 o 
  14   5  14        3.81        3.10      1.32 o 
 -13   6  14       31.94       33.28      3.31 o 
 -12   6  14      123.17      122.50      7.53 o 
 -11   6  14        1.58        0.96      1.60 o 
 -10   6  14       64.61       68.06      5.82 o 
  -9   6  14       21.72       15.96      1.96 o 
  -8   6  14        7.86        4.43      2.50 o 
  -7   6  14       57.91       56.90      2.33 o 
  -6   6  14      105.98      100.18      2.46 o 
  -5   6  14        0.01        0.42      0.63 o 
  -4   6  14        6.09        4.60      0.81 o 
  -3   6  14      190.11      194.72      2.99 o 
  -2   6  14      132.02      129.54      2.37 o 
  -1   6  14      144.06      140.39      2.45 o 
   0   6  14      216.65      203.05      2.73 o 
   1   6  14      109.09      109.98      2.01 o 
   2   6  14        0.26        0.37      0.61 o 
   3   6  14        0.78        0.11      0.66 o 
   4   6  14       20.86       14.62      1.35 o 
   5   6  14      133.27      137.60      3.53 o 
   6   6  14      694.81      711.53     10.16 o 
   7   6  14      202.85      214.17      4.70 o 
   8   6  14       93.31       94.29      3.16 o 
   9   6  14      384.34      408.71      8.29 o 
  10   6  14       79.81       88.99      3.83 o 
  11   6  14        4.29        5.95      1.64 o 
  12   6  14        7.95        5.80      2.49 o 
  13   6  14       16.58       17.51      2.28 o 
 -13   7  14      131.94      144.02     10.67 o 
 -12   7  14       99.03      112.24     11.19 o 
 -11   7  14      338.22      337.42     11.30 o 
 -10   7  14       31.85       35.95      2.51 o 
  -9   7  14       30.30       27.34      2.26 o 
  -8   7  14        4.94        7.77      1.51 o 
  -7   7  14      165.16      153.62      4.36 o 
  -6   7  14       77.71       71.43      5.05 o 
  -5   7  14      114.86      112.43      3.80 o 
  -4   7  14      190.43      189.25      3.42 o 
  -3   7  14      100.29      100.20      2.41 o 
  -2   7  14       39.14       39.69      1.45 o 
  -1   7  14      133.08      143.30      2.88 o 
   0   7  14        7.12        4.41      0.63 o 
   1   7  14        1.02        1.91      0.49 o 
   2   7  14      144.36      146.50      2.59 o 
   3   7  14        9.52        8.05      1.15 o 
   4   7  14        0.23       -0.70      0.84 o 
   5   7  14      493.45      498.69      7.73 o 
   6   7  14       55.25       57.09      2.78 o 
   7   7  14        8.36        7.84      1.78 o 
   8   7  14        1.80        2.83      1.65 o 
   9   7  14        0.03       -0.77      1.48 o 
  10   7  14       24.74       28.59      2.27 o 
  11   7  14       68.94       73.78      4.62 o 
  12   7  14       41.17       35.99      3.67 o 
 -11   8  14        0.01        0.81      1.98 o 
 -10   8  14       78.42       88.12      5.77 o 
  -9   8  14        9.49       10.53      2.34 o 
  -8   8  14        1.98        2.01      1.35 o 
  -7   8  14       16.37       22.26      2.03 o 
  -6   8  14        1.53        2.05      1.30 o 
  -5   8  14       37.00       38.06      2.83 o 
  -4   8  14        2.48        2.63      1.06 o 
  -3   8  14        1.64        1.54      1.01 o 
  -2   8  14        8.94        8.34      1.52 o 
  -1   8  14       10.38       11.05      1.20 o 
   0   8  14      129.75      133.48      2.78 o 
   1   8  14      110.49      118.84      2.70 o 
   2   8  14        3.01        1.72      1.06 o 
   3   8  14       10.54        8.24      1.83 o 
   4   8  14        9.67        8.58      2.93 o 
   5   8  14      129.74      133.88      8.07 o 
   6   8  14        2.37        0.78      2.35 o 
   7   8  14       22.74       23.62      2.86 o 
   8   8  14       13.70       15.29      1.55 o 
   9   8  14        1.50        0.70      1.50 o 
  10   8  14        7.58        6.06      2.72 o 
  11   8  14        6.54        7.85      3.32 o 
 -10   9  14       23.14       26.45      3.01 o 
  -9   9  14        0.30        0.89      1.53 o 
  -8   9  14        0.48       -0.56      1.45 o 
  -7   9  14       18.34       14.90      2.38 o 
  -6   9  14        4.59        4.95      1.89 o 
  -5   9  14      133.77      142.92      5.47 o 
  -4   9  14      429.33      427.10      8.30 o 
  -3   9  14      123.57      131.03     12.00 o 
  -2   9  14      352.64      365.89      9.54 o 
  -1   9  14      102.22      139.23      5.74 o 
   0   9  14       16.63       23.17      2.17 o 
   1   9  14        1.13        1.91      1.92 o 
   2   9  14      149.09      149.36      4.48 o 
   3   9  14      146.61      154.42      8.86 o 
   4   9  14       85.88       89.22      6.67 o 
   5   9  14       39.29       51.56      5.61 o 
   6   9  14        3.25        4.19      2.67 o 
   7   9  14        1.56        1.29      2.61 o 
   8   9  14        0.51       -1.48      2.11 o 
   9   9  14        8.52       10.78      1.88 o 
  10   9  14        0.66        1.57      1.37 o 
  -8  10  14      122.02      127.42      5.61 o 
  -7  10  14        3.11        3.19      1.77 o 
  -6  10  14       13.75       16.57      3.45 o 
  -5  10  14        0.32        2.17      2.06 o 
  -4  10  14       27.87       30.12      2.73 o 
  -3  10  14        0.45        1.50      2.35 o 
  -2  10  14      381.98      403.40     24.56 o 
   0  10  14        1.25        2.57      2.39 o 
   1  10  14        3.67        4.55      1.50 o 
   2  10  14       71.85       64.34      3.14 o 
   3  10  14       62.76       70.44      6.35 o 
   4  10  14       13.88       10.24      3.49 o 
   5  10  14        0.29        2.30      2.28 o 
   6  10  14       58.56       55.29      6.11 o 
   7  10  14        1.85        4.34      2.68 o 
   8  10  14       31.38       38.48      5.19 o 
  -6  11  14       20.50       21.81      4.16 o 
  -5  11  14        6.46        7.89      3.08 o 
  -4  11  14       87.93       94.37      7.17 o 
  -3  11  14       33.13       31.68      4.67 o 
  -2  11  14        0.23        3.35      2.45 o 
  -1  11  14        0.12        0.08      2.09 o 
   0  11  14       12.51        9.94      3.40 o 
   1  11  14       39.28       38.14      5.01 o 
   2  11  14       35.04       41.66      5.33 o 
   3  11  14        7.62       14.92      3.75 o 
   4  11  14       10.83       13.46      3.71 o 
   5  11  14       23.93       25.79      4.66 o 
 -15   0  15       98.20      102.42      7.12 o 
 -13   0  15      207.34      221.28      6.77 o 
 -11   0  15       12.25       12.22      2.31 o 
  -9   0  15      292.05      280.73      5.68 o 
  -7   0  15       19.36       15.57      1.45 o 
  -5   0  15      291.93      268.40      5.00 o 
  -3   0  15      789.54      706.43      7.29 o 
  -1   0  15      759.18      752.20      8.49 o 
   1   0  15       30.50       28.52      1.53 o 
   3   0  15      559.21      554.62      8.28 o 
   5   0  15     1645.23     1434.79     17.86 o 
   7   0  15       37.59       55.59      3.07 o 
   9   0  15       36.54       37.52      2.86 o 
  11   0  15       94.35      107.99      5.98 o 
  13   0  15       44.19       39.41      3.53 o 
  15   0  15      240.19      255.08      8.63 o 
 -15   1  15        8.22        6.92      2.06 o 
 -14   1  15        5.78        7.96      1.67 o 
 -13   1  15      101.28       97.89      3.81 o 
 -12   1  15      177.55      173.67      5.91 o 
 -11   1  15      468.96      463.48      8.14 o 
 -10   1  15      178.80      169.66      3.73 o 
  -9   1  15      149.09      146.98      2.78 o 
  -8   1  15       60.25       59.14      1.63 o 
  -7   1  15       21.85       23.43      1.24 o 
  -6   1  15       75.85       83.97      1.80 o 
  -5   1  15       16.19       18.95      0.92 o 
  -4   1  15      304.57      274.17      2.83 o 
  -3   1  15      255.24      259.81      2.70 o 
  -2   1  15      543.16      448.30      4.41 o 
  -1   1  15      134.27      126.91      1.84 o 
   0   1  15        0.89        0.68      0.41 o 
   1   1  15       36.58       37.11      1.63 o 
   2   1  15       10.30        8.60      0.73 o 
   3   1  15      433.88      420.82      4.81 o 
   4   1  15      131.42      120.77      2.28 o 
   5   1  15       11.06        6.68      0.77 o 
   6   1  15       72.97       78.78      1.91 o 
   7   1  15        9.67        6.76      1.02 o 
   8   1  15       11.37       10.80      1.28 o 
   9   1  15      106.45       99.40      3.29 o 
  10   1  15       21.66       25.79      1.87 o 
  11   1  15       16.17       17.67      1.71 o 
  12   1  15        5.11        6.20      1.36 o 
  13   1  15        0.95        3.16      1.23 o 
  14   1  15       33.14       28.87      2.34 o 
  15   1  15        1.49        2.06      1.24 o 
 -15   2  15        1.53        2.62      1.86 o 
 -14   2  15      234.03      245.13      6.21 o 
 -13   2  15      125.34      124.21      4.23 o 
 -12   2  15        0.75       -0.17      1.07 o 
 -11   2  15       20.54       18.69      1.82 o 
 -10   2  15       17.29       12.81      1.59 o 
  -9   2  15       23.42       21.12      1.38 o 
  -8   2  15       62.05       61.85      1.81 o 
  -7   2  15     2289.35     2220.14     18.31 o 
  -6   2  15      407.41      425.10      5.00 o 
  -5   2  15       19.43       26.45      1.05 o 
  -4   2  15       70.17       48.37      1.12 o 
  -3   2  15       15.76       11.84      0.60 o 
  -2   2  15        0.83        0.84      0.37 o 
  -1   2  15       24.95       26.71      0.96 o 
   0   2  15       73.35       70.57      1.59 o 
   1   2  15     1212.23     1218.21     10.59 o 
   2   2  15      229.53      235.86      3.26 o 
   3   2  15      372.99      357.85      4.76 o 
   4   2  15       69.13       62.65      1.66 o 
   5   2  15        0.04       -0.45      0.47 o 
   6   2  15      602.55      573.51      6.97 o 
   7   2  15       14.30       14.64      1.13 o 
   8   2  15       44.38       43.46      2.41 o 
   9   2  15       64.51       62.56      2.49 o 
  10   2  15      120.01      115.81      3.50 o 
  11   2  15        3.30        4.32      1.23 o 
  12   2  15      147.67      138.48      4.09 o 
  13   2  15       71.33       72.52      3.57 o 
  14   2  15      158.53      163.31      4.77 o 
  15   2  15       28.03       28.25      3.08 o 
 -15   3  15        0.58        1.30      1.60 o 
 -14   3  15       20.24       20.26      2.75 o 
 -13   3  15       10.27       13.03      2.37 o 
 -12   3  15      259.32      244.74      7.42 o 
 -11   3  15      133.14      137.43      5.26 o 
 -10   3  15      149.55      160.37      5.57 o 
  -9   3  15      134.07      124.69      3.38 o 
  -8   3  15      340.48      333.23      4.95 o 
  -7   3  15       95.73       86.31      2.12 o 
  -6   3  15      257.62      267.85      3.79 o 
  -5   3  15      196.73      192.26      3.05 o 
  -4   3  15       74.14       84.55      1.62 o 
  -3   3  15        1.83       -0.03      0.31 o 
  -2   3  15      654.30      622.71      5.02 o 
  -1   3  15        0.45       -0.33      0.33 o 
   0   3  15       96.15       95.82      1.92 o 
   1   3  15     1093.60     1006.80      9.15 o 
   2   3  15       70.18       87.23      2.09 o 
   3   3  15      363.34      347.41      4.31 o 
   4   3  15       92.46       92.74      2.04 o 
   5   3  15       39.88       40.49      1.43 o 
   6   3  15       10.41       11.82      1.06 o 
   7   3  15        0.88        3.50      0.97 o 
   8   3  15       87.54       89.64      2.85 o 
   9   3  15        6.50        4.11      1.48 o 
  10   3  15       23.23       23.37      1.82 o 
  11   3  15      223.42      226.12      5.15 o 
  12   3  15       43.33       45.21      2.55 o 
  13   3  15       15.32       12.31      1.72 o 
  14   3  15       58.09       57.28      2.99 o 
 -14   4  15        0.96        0.98      1.74 o 
 -13   4  15      143.60      151.42      7.11 o 
 -12   4  15       41.40       43.99      3.44 o 
 -11   4  15       72.06       62.25      3.78 o 
 -10   4  15      339.14      346.00      9.62 o 
  -9   4  15       56.73       53.86      3.18 o 
  -8   4  15      138.24      123.98      3.45 o 
  -7   4  15        4.13        4.06      0.97 o 
  -6   4  15       78.66       73.81      2.22 o 
  -5   4  15        0.06        0.38      0.55 o 
  -4   4  15       16.30       15.56      0.93 o 
  -3   4  15       76.54       75.09      1.72 o 
  -2   4  15        0.82        1.85      0.53 o 
  -1   4  15       85.86       82.69      1.77 o 
   0   4  15       72.85       72.52      1.79 o 
   1   4  15        9.36        8.91      0.87 o 
   2   4  15      615.53      569.07      7.74 o 
   3   4  15        9.78        5.40      0.79 o 
   4   4  15       95.08       91.14      2.24 o 
   5   4  15       41.11       40.19      1.62 o 
   6   4  15       96.02       97.08      2.51 o 
   7   4  15       40.84       43.59      2.13 o 
   8   4  15      417.25      397.62      6.55 o 
   9   4  15       85.17       84.81      2.96 o 
  10   4  15      410.88      410.84      7.12 o 
  11   4  15      191.63      193.66      4.75 o 
  12   4  15        4.69        3.63      1.24 o 
  13   4  15        7.10        8.21      1.55 o 
  14   4  15        2.36        4.93      1.37 o 
 -14   5  15       50.15       57.86      7.14 o 
 -13   5  15       16.08       24.76      4.19 o 
 -12   5  15      108.83      120.32      7.20 o 
 -11   5  15        0.13        1.34      3.02 o 
 -10   5  15       39.10       42.13      3.29 o 
  -9   5  15        2.14        0.90      1.54 o 
  -8   5  15       95.67      104.57      3.75 o 
  -7   5  15       21.50       23.34      1.49 o 
  -6   5  15       31.92       28.07      1.65 o 
  -5   5  15      400.17      380.16      4.97 o 
  -4   5  15       10.32        9.17      0.83 o 
  -3   5  15      464.43      455.30      4.99 o 
  -2   5  15       78.04       76.05      1.78 o 
  -1   5  15      132.13      131.26      2.33 o 
   0   5  15       30.38       33.67      1.57 o 
   1   5  15       63.90       59.35      1.70 o 
   2   5  15      468.80      454.55      6.81 o 
   3   5  15      322.30      320.11      5.46 o 
   4   5  15        0.95        1.50      0.59 o 
   5   5  15       65.66       70.10      3.06 o 
   6   5  15        6.53        4.56      1.07 o 
   7   5  15      388.92      397.77      9.13 o 
   8   5  15      105.69      103.14      5.18 o 
   9   5  15      146.71      145.40      4.67 o 
  10   5  15      256.43      260.68      6.53 o 
  11   5  15      158.93      158.41      5.14 o 
  12   5  15        5.75        5.68      1.60 o 
  13   5  15       27.23       27.26      2.57 o 
 -13   6  15       11.36        9.57      2.30 o 
 -12   6  15       90.08       96.17      5.00 o 
 -11   6  15       35.25       38.20      3.32 o 
 -10   6  15        7.74        6.63      2.03 o 
  -9   6  15       80.78       74.86      4.08 o 
  -8   6  15      117.15      112.51      4.08 o 
  -7   6  15      316.71      307.78      6.29 o 
  -6   6  15       10.06        7.78      0.99 o 
  -5   6  15       21.21       21.15      1.29 o 
  -4   6  15      146.14      143.65      2.89 o 
  -3   6  15       10.87       10.63      1.21 o 
  -2   6  15        0.25        0.85      0.59 o 
  -1   6  15      333.69      340.81      4.19 o 
   0   6  15        0.02        0.29      0.55 o 
   1   6  15      493.32      495.07      5.33 o 
   2   6  15        7.57        6.50      1.03 o 
   3   6  15       23.48       17.70      1.44 o 
   4   6  15       95.71       96.92      3.43 o 
   5   6  15       30.02       29.87      1.86 o 
   6   6  15        1.84        0.97      0.96 o 
   7   6  15       30.12       27.47      1.91 o 
   8   6  15       14.07       15.53      4.05 o 
   9   6  15        0.09        1.25      1.99 o 
  10   6  15        1.84        2.41      1.40 o 
  11   6  15        0.00        0.23      1.36 o 
  12   6  15       24.79       26.64      2.58 o 
  13   6  15       11.57       10.97      2.03 o 
 -12   7  15       33.28       41.88      3.77 o 
 -11   7  15      160.70      161.59      6.26 o 
 -10   7  15       21.47       26.88      2.82 o 
  -9   7  15       30.57       31.98      2.39 o 
  -8   7  15        8.78        6.62      2.86 o 
  -7   7  15        0.94       -0.64      1.17 o 
  -6   7  15       85.50       86.05      3.37 o 
  -5   7  15        8.41        8.70      1.31 o 
  -4   7  15       78.30       81.14      2.55 o 
  -3   7  15        1.79        2.86      0.81 o 
  -2   7  15        0.59        0.20      0.57 o 
  -1   7  15      114.06      114.79      2.34 o 
   0   7  15       34.74       41.26      1.32 o 
   1   7  15       20.77       20.76      0.99 o 
   2   7  15      314.46      304.49      4.36 o 
   3   7  15       22.70       19.94      1.58 o 
   4   7  15       49.03       42.77      2.42 o 
   5   7  15        4.15        1.47      1.30 o 
   6   7  15       29.43       27.83      2.18 o 
   7   7  15        1.51        3.37      1.33 o 
   8   7  15       48.61       51.48      2.92 o 
   9   7  15       41.04       40.37      3.57 o 
  10   7  15       15.86       11.86      2.46 o 
  11   7  15       45.72       43.25      3.90 o 
  12   7  15        0.42        3.53      1.77 o 
 -11   8  15       38.25       35.00      4.27 o 
 -10   8  15        4.72        4.17      2.43 o 
  -9   8  15        6.42        4.18      1.47 o 
  -8   8  15      119.60      113.98      4.05 o 
  -7   8  15        5.13        3.27      1.83 o 
  -6   8  15        7.72        8.00      1.63 o 
  -5   8  15       62.59       65.81      3.02 o 
  -4   8  15       10.92       12.83      1.71 o 
  -3   8  15        3.15        1.59      1.15 o 
  -2   8  15      184.74      184.57      3.93 o 
  -1   8  15       43.72       43.09      4.04 o 
   0   8  15      333.50      336.30      5.23 o 
   1   8  15      141.24      143.21      3.06 o 
   2   8  15       17.48       21.30      1.30 o 
   3   8  15        0.26        2.21      2.13 o 
   4   8  15        4.78        2.58      2.47 o 
   5   8  15        1.20       -0.29      2.17 o 
   6   8  15       93.25       99.64      7.16 o 
   7   8  15       50.06       53.40      4.29 o 
   8   8  15       39.30       44.68      2.31 o 
   9   8  15        9.90       10.22      1.45 o 
  10   8  15        5.87        2.07      3.63 o 
  11   8  15       49.57       52.47      4.27 o 
 -10   9  15        1.75        3.43      1.87 o 
  -9   9  15       32.30       39.67      5.38 o 
  -8   9  15       39.54       35.08      3.22 o 
  -7   9  15        0.16       -1.29      1.29 o 
  -6   9  15      126.86      122.43      5.25 o 
  -5   9  15      126.00      130.81      7.04 o 
  -4   9  15        0.16       -0.49      1.36 o 
  -3   9  15        0.05        0.87      1.55 o 
  -2   9  15       83.80      100.62     14.00 o 
  -1   9  15      158.16      161.87     20.97 o 
   0   9  15       74.05       76.29      3.53 o 
   1   9  15        4.02        4.95      1.29 o 
   2   9  15        2.08        3.49      1.02 o 
   3   9  15        0.05       -1.91      1.91 o 
   4   9  15      165.18      171.61      9.60 o 
   5   9  15       35.37       29.20      4.67 o 
   6   9  15        3.89        6.62      3.10 o 
   7   9  15       16.53       19.44      4.23 o 
   8   9  15        0.01       -2.05      2.05 o 
   9   9  15       22.19       25.50      3.58 o 
  -8  10  15       75.46       82.01      8.83 o 
  -7  10  15       65.01       60.02      4.01 o 
  -6  10  15        0.01        0.84      1.60 o 
  -5  10  15       12.05       15.47      3.61 o 
  -4  10  15       38.79       34.72      4.67 o 
  -3  10  15       98.38       90.92      6.77 o 
  -2  10  15      268.40      292.19     41.45 o 
  -1  10  15      221.82      222.99     23.15 o 
   0  10  15        1.11        2.11      1.25 o 
   1  10  15      117.78      115.37      6.45 o 
   2  10  15       18.84       25.88      2.79 o 
   3  10  15        2.68       -1.80      1.99 o 
   4  10  15        2.03        0.76      2.54 o 
   5  10  15       91.29      113.99      8.22 o 
   6  10  15        0.60        1.50      2.55 o 
   7  10  15       24.39       33.71      5.17 o 
  -5  11  15       19.54       22.66      4.17 o 
  -4  11  15        0.03       -1.79      1.79 o 
  -3  11  15       19.10       13.84      3.59 o 
  -2  11  15       11.82       12.21      3.43 o 
  -1  11  15        2.68        1.36      1.99 o 
   0  11  15       16.62       13.74      3.72 o 
   1  11  15        2.72        4.59      2.82 o 
   2  11  15       12.16       10.63      3.35 o 
   3  11  15       55.00       68.72      6.24 o 
   4  11  15       89.92       95.15      7.59 o 
 -14   0  16      328.82      334.59     12.85 o 
 -12   0  16        0.16        1.43      1.36 o 
 -10   0  16       59.39       61.22      3.41 o 
  -8   0  16      580.23      554.98      7.64 o 
  -6   0  16      775.05      740.02      9.04 o 
  -4   0  16      335.96      339.47      4.44 o 
  -2   0  16       65.81       76.72      3.89 o 
   0   0  16     3242.59     3159.17     40.81 o 
   2   0  16        3.96        4.04      0.90 o 
   4   0  16       10.32        5.51      1.00 o 
   6   0  16     2217.61     1967.30     23.76 o 
   8   0  16       12.06       14.10      3.73 o 
  10   0  16        0.00       -0.79      1.39 o 
  12   0  16      106.63       95.72      4.84 o 
  14   0  16        0.45        1.78      1.76 o 
 -15   1  16       10.18       14.11      1.94 o 
 -14   1  16        0.70        1.28      1.21 o 
 -13   1  16        0.20        2.74      1.30 o 
 -12   1  16       24.32       24.98      2.07 o 
 -11   1  16       45.42       46.23      2.59 o 
 -10   1  16       16.01       17.35      1.75 o 
  -9   1  16       83.01       83.22      2.16 o 
  -8   1  16        3.54        4.36      0.71 o 
  -7   1  16       83.29       87.32      1.92 o 
  -6   1  16        2.90        4.26      0.67 o 
  -5   1  16        8.40        8.76      0.69 o 
  -4   1  16      128.06      130.07      1.87 o 
  -3   1  16       64.34       63.94      1.29 o 
  -2   1  16      374.28      348.61      4.11 o 
  -1   1  16        3.90        0.83      0.45 o 
   0   1  16     1476.31     1416.09     13.78 o 
   1   1  16      288.21      291.30      3.85 o 
   2   1  16     1023.06      980.70      9.12 o 
   3   1  16      672.77      630.41      6.55 o 
   4   1  16      106.74      106.63      2.19 o 
   5   1  16      178.94      162.32      2.82 o 
   6   1  16       46.37       42.82      1.67 o 
   7   1  16       35.21       24.07      1.58 o 
   8   1  16      130.60      125.99      3.39 o 
   9   1  16      105.55      102.15      3.20 o 
  10   1  16       30.57       30.80      2.03 o 
  11   1  16        4.18        6.60      1.64 o 
  12   1  16      126.77      123.61      3.92 o 
  13   1  16       86.37       87.21      3.45 o 
  14   1  16        9.69       13.15      1.83 o 
  15   1  16       12.86       13.26      1.83 o 
 -15   2  16      135.82      143.18      6.05 o 
 -14   2  16        0.97        2.95      1.37 o 
 -13   2  16        0.83        2.47      1.27 o 
 -12   2  16      107.62      111.80      4.04 o 
 -11   2  16       71.75       72.42      6.84 o 
 -10   2  16       39.84       45.10      2.50 o 
  -9   2  16      939.18      932.06     12.42 o 
  -8   2  16       48.82       50.42      1.93 o 
  -7   2  16        0.15       -0.31      0.57 o 
  -6   2  16      115.37      113.39      2.61 o 
  -5   2  16        0.37        0.49      0.45 o 
  -4   2  16      396.33      325.62      3.24 o 
  -3   2  16        1.49        6.20      0.54 o 
  -2   2  16       29.50       35.59      0.99 o 
  -1   2  16       15.52       19.38      0.86 o 
   0   2  16      152.72      171.97      2.66 o 
   1   2  16      175.54      164.06      2.94 o 
   2   2  16        1.24        0.29      0.47 o 
   3   2  16       23.92       25.22      1.27 o 
   4   2  16      131.71      111.44      2.27 o 
   5   2  16       18.34       17.83      1.05 o 
   6   2  16       27.36       28.07      1.42 o 
   7   2  16       62.38       59.25      2.30 o 
   8   2  16      112.54      109.20      3.16 o 
   9   2  16       67.65       64.98      2.60 o 
  10   2  16        0.18        0.56      0.97 o 
  11   2  16      174.31      176.21      6.08 o 
  12   2  16        0.40        0.85      1.04 o 
  13   2  16       12.06       14.87      1.83 o 
  14   2  16       10.87       13.72      1.83 o 
 -14   3  16       39.64       46.26      3.71 o 
 -13   3  16        0.35        1.17      1.50 o 
 -12   3  16        4.97        3.10      1.64 o 
 -11   3  16      248.78      259.08      7.49 o 
 -10   3  16       18.46       14.20      2.89 o 
  -9   3  16       87.86       86.74      3.36 o 
  -8   3  16      182.61      176.22      4.02 o 
  -7   3  16        1.03        0.58      0.74 o 
  -6   3  16      218.40      212.92      3.36 o 
  -5   3  16      155.64      142.97      2.64 o 
  -4   3  16      100.41       79.08      1.75 o 
  -3   3  16       89.30      106.78      1.99 o 
  -2   3  16       17.15       13.78      0.69 o 
  -1   3  16       86.83       93.56      1.66 o 
   0   3  16      227.95      207.71      2.82 o 
   1   3  16       84.34       77.46      2.01 o 
   2   3  16       56.25       55.20      1.74 o 
   3   3  16      164.49      161.72      2.77 o 
   4   3  16       11.00       11.08      0.95 o 
   5   3  16      126.52      118.55      2.43 o 
   6   3  16        2.09        2.45      0.78 o 
   7   3  16       10.24        9.51      1.07 o 
   8   3  16       39.87       41.16      2.10 o 
   9   3  16      581.40      546.64      8.33 o 
  10   3  16      414.13      407.17      7.12 o 
  11   3  16       90.22       93.25      3.37 o 
  12   3  16      116.77      118.70      3.86 o 
  13   3  16        0.30       -0.36      1.07 o 
  14   3  16        3.84        3.09      1.60 o 
 -14   4  16        5.05        6.33      2.08 o 
 -13   4  16       27.41       28.76      3.12 o 
 -12   4  16        0.55        2.48      1.75 o 
 -11   4  16       18.57       18.58      2.72 o 
 -10   4  16      133.01      129.20      5.18 o 
  -9   4  16       18.89       21.07      2.17 o 
  -8   4  16      154.10      155.82      4.45 o 
  -7   4  16      211.32      210.70      4.00 o 
  -6   4  16      240.11      237.54      4.16 o 
  -5   4  16       13.10       13.16      1.14 o 
  -4   4  16       14.23       13.65      0.93 o 
  -3   4  16      464.04      462.25      5.01 o 
  -2   4  16      673.12      662.79      6.42 o 
  -1   4  16      805.29      771.31      7.15 o 
   0   4  16      298.15      315.39      4.80 o 
   1   4  16       11.84        9.87      1.08 o 
   2   4  16       35.47       30.52      2.11 o 
   3   4  16       17.90       24.07      2.20 o 
   4   4  16       43.92       50.29      2.03 o 
   5   4  16      242.16      249.09      4.14 o 
   6   4  16      158.53      164.39      3.37 o 
   7   4  16        3.75        5.21      0.96 o 
   8   4  16       52.88       55.94      2.89 o 
   9   4  16      806.06      801.30     11.18 o 
  10   4  16       88.40       82.50      3.10 o 
  11   4  16       21.69       21.65      1.93 o 
  12   4  16       34.03       37.28      2.40 o 
  13   4  16      123.99      128.09      4.17 o 
  14   4  16      198.50      203.01      5.37 o 
 -13   5  16      168.57      174.07      6.68 o 
 -12   5  16       65.54       69.39      4.26 o 
 -11   5  16       92.33       88.44      4.74 o 
 -10   5  16      237.59      225.23      7.01 o 
  -9   5  16        2.41        4.31      1.90 o 
  -8   5  16       38.88       36.63      2.98 o 
  -7   5  16       29.19       32.17      2.28 o 
  -6   5  16      447.31      441.82      5.66 o 
  -5   5  16       11.47        9.67      0.99 o 
  -4   5  16      179.41      176.24      2.90 o 
  -3   5  16        1.03        1.54      0.73 o 
  -2   5  16       25.48       26.40      1.18 o 
  -1   5  16      131.26      126.92      2.35 o 
   0   5  16      149.51      144.82      2.80 o 
   1   5  16        1.74        2.89      0.77 o 
   2   5  16        0.59        1.91      0.78 o 
   3   5  16        7.28        7.07      1.11 o 
   4   5  16      261.93      260.49      4.96 o 
   5   5  16      297.87      289.72      5.37 o 
   6   5  16        0.00       -0.77      0.77 o 
   7   5  16       28.50       30.41      2.19 o 
   8   5  16       75.31       78.24      3.45 o 
   9   5  16       63.99       71.74      3.42 o 
  10   5  16      352.92      357.34      7.95 o 
  11   5  16       46.11       43.34      2.95 o 
  12   5  16        0.41       -0.40      1.18 o 
  13   5  16       32.00       35.17      2.84 o 
 -13   6  16      125.85      118.52      5.64 o 
 -12   6  16        6.86       10.14      2.36 o 
 -11   6  16       69.52       66.83      4.19 o 
 -10   6  16       21.29       24.02      2.80 o 
  -9   6  16       72.00       71.93      4.09 o 
  -8   6  16       19.69       26.68      2.78 o 
  -7   6  16       11.43       10.25      1.63 o 
  -6   6  16       65.88       68.96      2.62 o 
  -5   6  16       10.00        9.01      1.00 o 
  -4   6  16        2.81        3.17      0.76 o 
  -3   6  16       81.36       81.13      1.98 o 
  -2   6  16       41.52       39.93      1.45 o 
  -1   6  16      634.31      670.64      6.73 o 
   0   6  16      167.13      174.64      2.88 o 
   1   6  16       15.25       15.02      1.12 o 
   2   6  16       47.97       47.53      1.86 o 
   3   6  16        0.05        1.08      0.81 o 
   4   6  16      145.77      134.66      4.13 o 
   5   6  16       11.62       14.25      1.70 o 
   6   6  16       80.92       80.91      2.88 o 
   7   6  16       19.21       20.93      2.06 o 
   8   6  16       36.06       37.62      2.64 o 
   9   6  16      138.46      151.25      4.94 o 
  10   6  16        1.10        1.78      1.31 o 
  11   6  16        1.38        2.87      1.73 o 
  12   6  16       10.61       11.77      3.55 o 
 -12   7  16        4.24        3.00      1.81 o 
 -11   7  16        4.12        5.19      2.01 o 
 -10   7  16       21.84       20.34      2.66 o 
  -9   7  16       94.32       94.35      4.53 o 
  -8   7  16        5.92        6.59      1.58 o 
  -7   7  16        9.94        6.90      1.59 o 
  -6   7  16       80.92       78.77      3.29 o 
  -5   7  16      331.29      331.27      7.71 o 
  -4   7  16      352.21      346.65      7.28 o 
  -3   7  16      245.16      243.83      3.90 o 
  -2   7  16       81.58       77.14      1.99 o 
  -1   7  16       74.91       83.46      2.05 o 
   0   7  16       96.04      104.52      2.29 o 
   1   7  16      371.24      376.42      5.06 o 
   2   7  16        1.49        2.54      0.91 o 
   3   7  16       81.42       91.88      2.87 o 
   4   7  16       46.03       53.56      3.29 o 
   5   7  16        9.59       10.79      2.07 o 
   6   7  16      171.91      171.64      8.10 o 
   7   7  16      296.46      319.47      8.91 o 
   8   7  16      123.72      128.81      4.51 o 
   9   7  16        2.63        3.25      1.78 o 
  10   7  16       19.03       22.08      5.34 o 
  11   7  16      143.86      141.08      6.46 o 
 -10   8  16       28.44       27.28      2.94 o 
  -9   8  16       80.17       86.21      3.62 o 
  -8   8  16        7.40        6.63      1.60 o 
  -7   8  16       30.05       31.90      2.41 o 
  -6   8  16       13.17       10.29      1.69 o 
  -5   8  16        1.14        1.60      2.58 o 
  -4   8  16      240.00      227.39      5.47 o 
  -3   8  16       22.28       22.76      2.00 o 
  -2   8  16        1.68       -0.30      0.87 o 
  -1   8  16        0.25        0.97      0.89 o 
   0   8  16       50.30       52.48      2.70 o 
   1   8  16       41.62       44.73      3.17 o 
   2   8  16       13.10       12.01      2.05 o 
   3   8  16        4.87        6.42      1.82 o 
   4   8  16        5.90        3.44      2.76 o 
   5   8  16      408.34      426.44     15.86 o 
   6   8  16       95.35       97.33      7.43 o 
   7   8  16       92.19       96.54      7.27 o 
   8   8  16        2.60        4.39      1.88 o 
   9   8  16       33.10       35.82      3.72 o 
  10   8  16        1.48        4.95      2.05 o 
  -9   9  16        3.20        2.58      1.79 o 
  -8   9  16       20.58       17.57      2.62 o 
  -7   9  16        6.96        5.47      1.95 o 
  -6   9  16        1.09        0.21      1.90 o 
  -5   9  16      437.34      429.49     16.51 o 
  -4   9  16        0.42        1.13      1.54 o 
  -3   9  16       21.67       24.37      2.75 o 
  -2   9  16       91.70       91.94      4.53 o 
  -1   9  16      318.26      289.30      8.64 o 
   0   9  16        8.91        9.30      1.61 o 
   1   9  16       92.40       97.15      3.86 o 
   2   9  16       28.59       30.51      2.74 o 
   3   9  16       46.71       56.02      5.73 o 
   4   9  16        0.98        1.32      2.62 o 
   5   9  16       10.82       16.72      4.01 o 
   6   9  16        1.80        7.79      2.92 o 
   7   9  16        0.01        4.37      2.68 o 
   8   9  16        3.24        6.18      2.88 o 
   9   9  16        0.13        9.75      3.26 o 
  -7  10  16       50.62       50.35      3.78 o 
  -6  10  16       25.81       23.46      2.83 o 
  -5  10  16       62.86       64.68      4.06 o 
  -4  10  16       18.59       20.68      4.00 o 
  -3  10  16       21.15       23.80      4.09 o 
  -2  10  16        0.46        3.85      2.48 o 
  -1  10  16        6.49        4.90      2.53 o 
   0  10  16       10.55       12.39      1.84 o 
   1  10  16        1.17        1.76      1.17 o 
   2  10  16        0.86        5.04      2.90 o 
   3  10  16        6.39        2.67      2.71 o 
   4  10  16        8.37        4.24      2.65 o 
   5  10  16       32.26       34.52      5.18 o 
   6  10  16       14.44       18.83      3.98 o 
   7  10  16        5.40        9.04      2.89 o 
  -3  11  16       18.83       22.83      4.22 o 
  -2  11  16       23.16       24.31      4.33 o 
  -1  11  16       46.66       40.93      5.23 o 
   0  11  16        7.33       11.82      3.38 o 
   1  11  16       13.22       14.20      3.82 o 
   2  11  16        3.87        4.26      2.67 o 
   3  11  16      281.76      297.89     13.51 o 
 -15   0  17      178.44      193.34      9.79 o 
 -13   0  17       14.43       20.28      3.59 o 
 -11   0  17       22.22       26.65      2.56 o 
  -9   0  17      561.24      539.43     11.14 o 
  -7   0  17       64.92       71.78      2.86 o 
  -5   0  17      308.00      277.70      4.64 o 
  -3   0  17      158.68      136.32      2.61 o 
  -1   0  17      116.19      102.90      3.65 o 
   1   0  17     6587.94     6587.33     85.55 o 
   3   0  17       24.53       23.54      1.58 o 
   5   0  17       11.86       10.72      1.54 o 
   7   0  17      899.07      870.51     27.95 o 
   9   0  17      131.54      147.55      5.50 o 
  11   0  17       65.43       78.27      4.40 o 
  13   0  17        4.01        1.95      1.65 o 
 -14   1  17       48.94       55.70      3.06 o 
 -13   1  17       71.66       78.99      6.11 o 
 -12   1  17      220.97      241.07      5.94 o 
 -11   1  17      230.25      213.31      5.28 o 
 -10   1  17       75.91       76.40      3.89 o 
  -9   1  17       41.44       41.09      2.23 o 
  -8   1  17       16.48       15.30      1.02 o 
  -7   1  17       38.21       43.77      1.46 o 
  -6   1  17       96.25      102.96      2.08 o 
  -5   1  17      734.27      692.90      6.06 o 
  -4   1  17       50.13       49.92      1.22 o 
  -3   1  17      566.00      521.09      4.51 o 
  -2   1  17      165.05      135.40      2.18 o 
  -1   1  17        2.28        2.82      0.52 o 
   0   1  17      654.08      629.52      7.12 o 
   1   1  17      179.46      156.36      3.31 o 
   2   1  17      379.02      370.34      4.54 o 
   3   1  17      431.63      407.59      4.91 o 
   4   1  17       19.86       22.67      1.14 o 
   5   1  17      204.23      203.05      3.28 o 
   6   1  17        2.86        1.46      0.68 o 
   7   1  17        7.57        7.02      1.13 o 
   8   1  17       18.20       18.47      2.20 o 
   9   1  17       63.40       56.77      2.59 o 
  10   1  17       23.59       26.24      1.98 o 
  11   1  17       19.05       20.93      1.90 o 
  12   1  17        0.09       -0.73      0.92 o 
  13   1  17        0.91        1.21      1.14 o 
  14   1  17       34.86       37.07      4.64 o 
 -14   2  17      221.51      232.96      7.63 o 
 -13   2  17        0.10        3.22      1.35 o 
 -12   2  17       14.24       15.32      1.82 o 
 -11   2  17        0.54        0.10      1.10 o 
 -10   2  17       11.38        8.09      1.85 o 
  -9   2  17        6.21        7.45      1.24 o 
  -8   2  17      273.34      275.12      4.12 o 
  -7   2  17       33.31       32.22      1.43 o 
  -6   2  17       51.14       53.08      1.69 o 
  -5   2  17        4.08        3.68      0.60 o 
  -4   2  17      119.92      102.75      1.72 o 
  -3   2  17       96.97       89.35      1.57 o 
  -2   2  17      481.55      458.92      4.40 o 
  -1   2  17      154.47      152.25      2.97 o 
   0   2  17      433.70      407.58      5.28 o 
   1   2  17       89.63       83.43      2.11 o 
   2   2  17       95.00       90.78      2.22 o 
   3   2  17        6.23        4.92      0.70 o 
   4   2  17       25.25       23.52      1.18 o 
   5   2  17       18.28       21.78      1.17 o 
   6   2  17      125.24      133.56      2.97 o 
   7   2  17        6.95        5.59      1.05 o 
   8   2  17        0.38        1.13      0.88 o 
   9   2  17       56.97       53.73      2.46 o 
  10   2  17      236.34      240.65      5.30 o 
  11   2  17      138.56      127.87      3.95 o 
  12   2  17       39.07       35.62      2.36 o 
  13   2  17       20.98       18.34      1.95 o 
  14   2  17       10.77       12.14      1.82 o 
 -14   3  17        0.01        3.63      1.81 o 
 -13   3  17       83.78       83.38      5.19 o 
 -12   3  17       98.30       94.09      4.71 o 
 -11   3  17      226.10      229.49      7.07 o 
 -10   3  17        7.91        6.80      1.88 o 
  -9   3  17      239.43      248.18      5.81 o 
  -8   3  17      148.04      155.90      3.87 o 
  -7   3  17       70.44       71.27      2.96 o 
  -6   3  17      241.25      223.25      3.99 o 
  -5   3  17        0.05        0.27      0.62 o 
  -4   3  17      813.53      780.09      7.51 o 
  -3   3  17        3.46        1.02      0.44 o 
  -2   3  17      193.37      217.98      2.75 o 
  -1   3  17       19.97       21.16      0.89 o 
   0   3  17       18.18       16.21      0.88 o 
   1   3  17       46.09       35.22      1.48 o 
   2   3  17      330.29      319.26      4.62 o 
   3   3  17      124.26      125.67      2.73 o 
   4   3  17      148.77      153.78      3.09 o 
   5   3  17        1.90        4.06      0.75 o 
   6   3  17      101.44      105.75      2.68 o 
   7   3  17        7.29        7.65      1.05 o 
   8   3  17        0.44        1.15      0.88 o 
   9   3  17       14.67       14.39      1.60 o 
  10   3  17      126.56      130.48      3.89 o 
  11   3  17        2.67        3.19      1.18 o 
  12   3  17       50.47       50.36      2.72 o 
  13   3  17        1.32        2.35      1.19 o 
  14   3  17        0.68        1.28      1.16 o 
 -14   4  17       23.10       25.46      3.10 o 
 -13   4  17       36.55       46.33      3.69 o 
 -12   4  17      297.96      296.17      8.56 o 
 -11   4  17       14.05       10.83      2.25 o 
 -10   4  17        3.22        2.07      1.65 o 
  -9   4  17        0.80       -0.55      1.52 o 
  -8   4  17      866.34      839.17     12.63 o 
  -7   4  17      508.77      510.75      9.69 o 
  -6   4  17      153.72      149.20      3.29 o 
  -5   4  17       16.56       17.07      1.31 o 
  -4   4  17        2.28        3.14      0.64 o 
  -3   4  17       21.19       18.21      1.03 o 
  -2   4  17       86.98       86.69      2.01 o 
  -1   4  17      155.10      151.35      2.56 o 
   0   4  17       42.61       47.61      2.41 o 
   1   4  17        0.78        0.99      0.69 o 
   2   4  17       66.40       60.51      2.52 o 
   3   4  17       11.74       12.13      1.55 o 
   4   4  17      141.12      132.17      3.70 o 
   5   4  17      508.46      517.01      6.71 o 
   6   4  17        2.78        2.08      0.91 o 
   7   4  17       70.75       74.10      2.38 o 
   8   4  17       46.51       44.48      2.26 o 
   9   4  17      585.78      597.18      9.02 o 
  10   4  17        2.06        1.62      1.10 o 
  11   4  17       48.07       46.08      2.55 o 
  12   4  17       16.83       17.04      1.90 o 
  13   4  17       32.54       34.63      2.43 o 
 -13   5  17      368.54      387.32     10.39 o 
 -12   5  17        1.82       -0.12      5.35 o 
 -11   5  17       25.12       25.71      2.93 o 
 -10   5  17       27.73       25.57      2.83 o 
  -9   5  17      212.25      199.20     11.40 o 
  -8   5  17      105.46       97.98      4.61 o 
  -7   5  17      109.63      106.72      4.59 o 
  -6   5  17       76.25       76.03      2.44 o 
  -5   5  17       78.77       81.78      2.22 o 
  -4   5  17      178.30      179.64      2.98 o 
  -3   5  17     1127.01     1097.89     13.09 o 
  -2   5  17       23.73       24.70      1.20 o 
  -1   5  17        2.22        1.33      0.60 o 
   0   5  17        4.64        4.12      0.87 o 
   1   5  17      529.24      519.93      6.73 o 
   2   5  17        2.01        0.41      0.78 o 
   3   5  17       82.90       81.31      2.66 o 
   4   5  17       28.39       26.24      1.73 o 
   5   5  17       87.47       97.76      3.56 o 
   6   5  17        2.98        2.48      1.01 o 
   7   5  17       19.96       19.92      1.75 o 
   8   5  17       78.60       77.63      3.99 o 
   9   5  17      160.58      164.95      5.13 o 
  10   5  17       44.41       46.88      3.00 o 
  11   5  17      254.82      271.63      7.01 o 
  12   5  17       12.68       16.39      2.14 o 
  13   5  17        1.57        2.72      1.35 o 
 -12   6  17       13.63       13.38      2.54 o 
 -11   6  17       14.33       13.28      2.51 o 
 -10   6  17       88.65       83.97      4.52 o 
  -9   6  17       63.66       63.96      4.00 o 
  -8   6  17        0.41        0.09      2.92 o 
  -7   6  17       49.25       44.28      3.63 o 
  -6   6  17      145.26      155.23      7.14 o 
  -5   6  17      207.08      201.95      4.42 o 
  -4   6  17       35.04       32.41      1.55 o 
  -3   6  17        3.71        2.50      0.67 o 
  -2   6  17       35.08       39.05      1.47 o 
  -1   6  17       87.35       85.92      2.06 o 
   0   6  17        0.90       -0.36      0.62 o 
   1   6  17        0.09       -0.44      0.60 o 
   2   6  17       29.86       32.02      1.62 o 
   3   6  17        2.98        2.41      0.96 o 
   4   6  17        6.28        6.62      1.38 o 
   5   6  17       32.92       31.49      2.29 o 
   6   6  17       93.17       92.18      4.47 o 
   7   6  17      182.91      183.63      5.22 o 
   8   6  17       17.53       18.44      2.11 o 
   9   6  17       16.56       19.98      2.20 o 
  10   6  17       30.68       32.35      2.69 o 
  11   6  17        9.38       12.68      1.97 o 
  12   6  17       28.47       31.22      3.04 o 
 -11   7  17        3.58        2.65      2.14 o 
 -10   7  17      176.43      186.74      6.64 o 
  -9   7  17       43.03       44.10      3.47 o 
  -8   7  17        9.90       10.16      2.19 o 
  -7   7  17       13.97       15.24      1.95 o 
  -6   7  17        0.04       -0.86      1.15 o 
  -5   7  17      210.81      213.06      5.26 o 
  -4   7  17      329.59      338.18      6.79 o 
  -3   7  17      182.53      171.62      3.89 o 
  -2   7  17        1.27        1.22      0.79 o 
  -1   7  17        4.08        3.23      0.90 o 
   0   7  17      120.11      121.42      2.92 o 
   1   7  17       19.53       18.35      1.36 o 
   2   7  17      416.55      412.88      5.90 o 
   3   7  17       15.21       12.29      1.42 o 
   4   7  17       59.01       55.04      3.50 o 
   5   7  17       80.04       76.78      4.10 o 
   6   7  17      589.97      600.69     19.81 o 
   7   7  17      409.94      408.82     10.19 o 
   8   7  17      176.14      188.27      5.57 o 
   9   7  17      135.01      140.54      4.88 o 
  10   7  17       36.11       39.44      3.65 o 
  11   7  17       17.64       16.79      2.83 o 
 -10   8  17       63.89       61.78      4.04 o 
  -9   8  17        6.44        4.64      2.01 o 
  -8   8  17       31.68       29.94      2.42 o 
  -7   8  17        7.94        7.40      1.70 o 
  -6   8  17       27.29       28.38      3.43 o 
  -5   8  17        5.47        9.75      1.94 o 
  -4   8  17      169.36      172.88      4.81 o 
  -3   8  17        0.24        0.75      1.20 o 
  -2   8  17       84.54       87.55      2.87 o 
  -1   8  17        4.96        4.72      1.16 o 
   0   8  17      154.46      153.62      3.69 o 
   1   8  17        4.24        1.89      1.00 o 
   2   8  17       86.46       81.60      4.18 o 
   3   8  17        8.10        8.42      1.97 o 
   4   8  17       67.30       79.91      6.60 o 
   5   8  17        0.80        0.35      2.55 o 
   6   8  17      169.68      196.31     10.64 o 
   7   8  17        2.36        1.17      2.10 o 
   8   8  17       19.77       23.56      4.67 o 
   9   8  17        0.44       -1.61      1.61 o 
  10   8  17        4.55        5.69      2.66 o 
  -8   9  17        3.07        3.49      1.89 o 
  -7   9  17      161.95      151.85      6.00 o 
  -6   9  17       23.78       15.74      2.49 o 
  -5   9  17       12.10       13.32      3.16 o 
  -4   9  17        0.03       -1.26      1.45 o 
  -3   9  17        4.70        4.27      1.81 o 
  -2   9  17        2.66        1.50      1.63 o 
  -1   9  17       41.48       37.03      5.07 o 
   0   9  17       24.64       20.42      3.81 o 
   1   9  17       10.73       10.33      3.15 o 
   2   9  17       13.68       13.90      3.64 o 
   3   9  17        6.58        6.01      2.94 o 
   4   9  17       14.61       12.44      3.72 o 
   5   9  17        0.98        7.62      2.90 o 
   6   9  17        5.98        7.79      3.09 o 
   7   9  17       29.22       35.21      5.13 o 
   8   9  17       31.17       24.87      4.48 o 
  -6  10  17        4.64        7.78      2.23 o 
  -5  10  17       11.67       15.83      2.53 o 
  -4  10  17       40.01       47.49      5.36 o 
  -3  10  17       78.24       73.51      6.25 o 
  -2  10  17        2.86        3.53      2.64 o 
  -1  10  17       77.36       81.87      6.67 o 
   0  10  17        0.02       -1.61      1.85 o 
   1  10  17       32.08       37.30      5.04 o 
   2  10  17       13.14       18.60      3.92 o 
   3  10  17       33.93       23.76      4.60 o 
   4  10  17       18.84       16.95      4.12 o 
   5  10  17       22.62       19.54      4.27 o 
   6  10  17       34.91       37.69      5.52 o 
  -1  11  17        0.59        2.37      2.42 o 
   0  11  17        0.02       -1.73      1.73 o 
   1  11  17       22.99       24.53      4.65 o 
 -12   0  18      122.52      118.24      4.89 o 
 -10   0  18      267.53      268.30      7.13 o 
  -8   0  18      301.39      297.80      5.29 o 
  -6   0  18        0.44        2.50      0.80 o 
  -4   0  18     1450.76     1284.44     12.35 o 
  -2   0  18       23.37       31.62      1.47 o 
   0   0  18       56.76       68.20      3.13 o 
   2   0  18      327.81      331.78     11.25 o 
   4   0  18       15.47       12.08      1.34 o 
   6   0  18       74.47       81.27      2.96 o 
   8   0  18       13.54        9.96      1.88 o 
  10   0  18       35.68       40.53      3.34 o 
  12   0  18        0.61        2.93      1.53 o 
  14   0  18      108.35      107.49      6.80 o 
 -14   1  18        2.89        4.35      1.43 o 
 -13   1  18        3.00        5.61      1.53 o 
 -12   1  18      187.97      189.31      5.18 o 
 -11   1  18       43.62       42.98      2.55 o 
 -10   1  18       36.30       35.82      3.16 o 
  -9   1  18       21.47       21.98      1.67 o 
  -8   1  18       27.08       24.07      1.24 o 
  -7   1  18       26.97       27.35      1.24 o 
  -6   1  18      174.72      169.63      2.77 o 
  -5   1  18       31.21       33.16      1.17 o 
  -4   1  18       36.10       41.82      1.17 o 
  -3   1  18      328.21      293.18      3.13 o 
  -2   1  18        8.24        6.70      0.62 o 
  -1   1  18      171.80      154.49      2.65 o 
   0   1  18       68.73       74.53      2.29 o 
   1   1  18       36.35       38.07      1.72 o 
   2   1  18       30.35       30.94      1.41 o 
   3   1  18       51.66       46.44      1.74 o 
   4   1  18      186.99      183.22      3.11 o 
   5   1  18       21.14       24.28      1.58 o 
   6   1  18       38.83       34.52      1.62 o 
   7   1  18        5.39        7.17      1.14 o 
   8   1  18       99.73       95.62      3.11 o 
   9   1  18      112.39      112.44      3.49 o 
  10   1  18      132.25      124.39      3.80 o 
  11   1  18        0.54        0.35      1.07 o 
  12   1  18       77.52       78.80      3.26 o 
  13   1  18        2.69        2.06      1.21 o 
  14   1  18       10.67       11.81      2.51 o 
 -14   2  18      136.45      154.09      6.19 o 
 -13   2  18      149.40      158.68      7.04 o 
 -12   2  18        0.07       -0.06      1.11 o 
 -11   2  18        0.46        0.43      1.16 o 
 -10   2  18       29.82       31.32      2.24 o 
  -9   2  18      170.89      170.55      4.00 o 
  -8   2  18       32.58       31.20      1.65 o 
  -7   2  18      298.80      285.36      4.23 o 
  -6   2  18      178.72      173.25      4.03 o 
  -5   2  18       26.77       24.87      1.14 o 
  -4   2  18        2.11        2.38      0.53 o 
  -3   2  18      132.08      134.40      2.00 o 
  -2   2  18      429.51      402.45      4.11 o 
  -1   2  18      114.20      131.11      2.25 o 
   0   2  18        3.42        3.11      0.61 o 
   1   2  18       18.42       19.25      1.30 o 
   2   2  18       50.51       51.00      1.75 o 
   3   2  18        0.18        1.81      0.64 o 
   4   2  18       19.10       18.64      1.13 o 
   5   2  18      478.96      448.16      5.54 o 
   6   2  18       44.33       42.53      1.79 o 
   7   2  18       85.88       78.07      2.71 o 
   8   2  18      396.73      388.68      6.67 o 
   9   2  18      170.78      147.66      4.02 o 
  10   2  18       10.85        9.36      2.44 o 
  11   2  18       61.00       57.68      2.75 o 
  12   2  18       14.83       15.13      1.83 o 
  13   2  18       44.08       42.83      2.67 o 
  14   2  18      111.99      114.41      4.07 o 
 -14   3  18       99.02      117.44      9.33 o 
 -13   3  18        2.02        6.50      3.37 o 
 -12   3  18        2.56        2.08      1.63 o 
 -11   3  18       26.28       29.04      4.19 o 
 -10   3  18       72.72       67.01      3.94 o 
  -9   3  18       15.11       17.16      2.39 o 
  -8   3  18       26.18       30.10      2.27 o 
  -7   3  18       28.62       28.69      1.61 o 
  -6   3  18       23.38       22.82      1.45 o 
  -5   3  18       46.77       45.08      1.83 o 
  -4   3  18       37.12       35.35      1.44 o 
  -3   3  18      145.89      137.61      2.19 o 
  -2   3  18       38.03       35.82      1.17 o 
  -1   3  18        2.31        3.88      0.62 o 
   0   3  18      306.78      295.35      3.65 o 
   1   3  18      156.11      151.14      3.93 o 
   2   3  18      155.14      145.21      3.01 o 
   3   3  18      275.73      264.28      4.25 o 
   4   3  18       13.28       16.21      1.22 o 
   5   3  18       10.00       10.00      1.07 o 
   6   3  18        0.47        0.32      0.68 o 
   7   3  18       89.22       90.99      2.95 o 
   8   3  18        0.22       -0.64      0.87 o 
   9   3  18      109.27      110.53      3.54 o 
  10   3  18      226.52      215.01      5.07 o 
  11   3  18      108.60      113.81      3.79 o 
  12   3  18       79.12       75.20      3.19 o 
  13   3  18       41.68       41.64      2.68 o 
 -13   4  18       14.82       17.51      2.74 o 
 -12   4  18       46.15       49.74      3.78 o 
 -11   4  18       21.44       22.53      4.13 o 
 -10   4  18       39.79       32.16      3.04 o 
  -9   4  18        0.05       -0.83      1.63 o 
  -8   4  18       68.79       66.99      3.88 o 
  -7   4  18      234.29      223.27      4.84 o 
  -6   4  18      255.97      256.17      4.56 o 
  -5   4  18      159.35      159.58      3.42 o 
  -4   4  18       71.07       72.48      2.26 o 
  -3   4  18      185.54      189.24      2.99 o 
  -2   4  18        2.47        3.42      0.69 o 
  -1   4  18      858.06      846.39      8.60 o 
   0   4  18      267.52      258.16      4.29 o 
   1   4  18       45.78       46.01      2.44 o 
   2   4  18        9.85       11.30      1.64 o 
   3   4  18        6.58        4.74      0.99 o 
   4   4  18      114.39      119.25      3.26 o 
   5   4  18        0.04        0.44      0.77 o 
   6   4  18       37.04       36.10      1.80 o 
   7   4  18        2.46        4.25      0.98 o 
   8   4  18       19.68       21.38      1.80 o 
   9   4  18        7.34        7.72      1.47 o 
  10   4  18        1.77        2.25      1.20 o 
  11   4  18       11.93       15.09      1.76 o 
  12   4  18        1.66        1.00      1.09 o 
  13   4  18        3.78        2.39      1.20 o 
 -12   5  18       66.71       76.15      4.50 o 
 -11   5  18       10.34       10.95      2.38 o 
 -10   5  18       97.82       96.20      4.72 o 
  -9   5  18      296.92      283.37      9.72 o 
  -8   5  18      218.19      213.03      6.71 o 
  -7   5  18       23.46       18.89      2.49 o 
  -6   5  18       60.59       56.74      2.91 o 
  -5   5  18      145.12      143.00      4.25 o 
  -4   5  18      109.56      109.51      2.45 o 
  -3   5  18       85.62       82.16      2.04 o 
  -2   5  18        8.24        7.73      0.85 o 
  -1   5  18      306.21      301.27      4.36 o 
   0   5  18       90.48      101.59      2.42 o 
   1   5  18        0.05        0.48      0.77 o 
   2   5  18      187.66      202.21      4.38 o 
   3   5  18       31.43       32.81      1.87 o 
   4   5  18        6.27        7.81      1.41 o 
   5   5  18       61.53       67.74      3.06 o 
   6   5  18       33.06       34.02      2.68 o 
   7   5  18       11.58       10.82      1.44 o 
   8   5  18      205.29      206.87      6.16 o 
   9   5  18       30.14       32.63      3.34 o 
  10   5  18        0.97        0.60      1.28 o 
  11   5  18        0.03        0.24      1.23 o 
  12   5  18        0.03        2.02      1.57 o 
 -12   6  18        5.20        4.28      2.01 o 
 -11   6  18        2.89        1.13      1.92 o 
 -10   6  18        0.03       -0.41      1.96 o 
  -9   6  18        0.02       -1.53      1.53 o 
  -8   6  18      116.28      114.89      5.02 o 
  -7   6  18       66.63       70.07      3.93 o 
  -6   6  18        3.35        3.09      3.31 o 
  -5   6  18       42.20       44.54      2.58 o 
  -4   6  18      173.76      176.33      4.15 o 
  -3   6  18       42.41       45.02      1.74 o 
  -2   6  18       38.61       33.89      1.42 o 
  -1   6  18      255.88      248.07      3.98 o 
   0   6  18       90.40       94.16      2.39 o 
   1   6  18       10.34        9.07      0.95 o 
   2   6  18      186.81      181.37      3.73 o 
   3   6  18        4.44        4.17      3.18 o 
   4   6  18      110.05      116.48      4.76 o 
   5   6  18        0.17        1.81      1.63 o 
   6   6  18       19.85       20.79      2.56 o 
   7   6  18      394.85      392.13     10.01 o 
   8   6  18      184.99      190.74      5.57 o 
   9   6  18       48.54       53.94      3.21 o 
  10   6  18        9.18       12.82      2.01 o 
  11   6  18        0.02        0.94      1.23 o 
 -11   7  18        5.29        3.46      1.89 o 
 -10   7  18        0.02        0.25      1.68 o 
  -9   7  18       24.96       22.13      2.83 o 
  -8   7  18       14.32       14.80      2.46 o 
  -7   7  18      127.54      118.32      5.06 o 
  -6   7  18       92.42      100.87      3.80 o 
  -5   7  18      224.69      224.77      6.05 o 
  -4   7  18        3.93        4.83      1.93 o 
  -3   7  18        8.09        7.79      1.27 o 
  -2   7  18      166.62      157.68      3.75 o 
  -1   7  18        5.18        5.96      1.16 o 
   0   7  18       32.95       32.07      1.86 o 
   1   7  18       56.53       53.06      2.29 o 
   2   7  18      101.14       97.56      3.04 o 
   3   7  18       99.54      103.29      3.68 o 
   4   7  18       43.22       40.86      3.18 o 
   5   7  18       23.91       23.06      2.67 o 
   6   7  18      117.18      122.32      5.31 o 
   7   7  18        0.48       -0.23      1.39 o 
   8   7  18        0.28        0.98      1.58 o 
   9   7  18       24.81       28.33      2.58 o 
  10   7  18        0.04        2.76      1.37 o 
  -9   8  18        0.07        1.94      1.77 o 
  -8   8  18        3.38        5.41      3.30 o 
  -7   8  18       57.47       57.94      3.06 o 
  -6   8  18       15.36       10.43      1.82 o 
  -5   8  18      110.09      108.69      3.97 o 
  -4   8  18        1.61        1.12      1.47 o 
  -3   8  18        5.77        6.95      1.90 o 
  -2   8  18        5.75        4.97      1.45 o 
  -1   8  18       25.56       25.88      1.77 o 
   0   8  18        4.70        6.63      1.25 o 
   1   8  18       61.17       57.77      2.90 o 
   2   8  18        0.10       -1.08      1.08 o 
   3   8  18        1.38        0.02      1.23 o 
   4   8  18        3.95        3.68      1.82 o 
   5   8  18       34.35       42.62      5.37 o 
   6   8  18       17.35       16.68      3.93 o 
   7   8  18      115.58      130.22      8.80 o 
   8   8  18       12.89       24.23      4.68 o 
   9   8  18       10.49       10.70      3.42 o 
  -8   9  18        1.13        0.40      1.69 o 
  -7   9  18        6.11        4.23      1.99 o 
  -6   9  18       15.11       16.41      2.56 o 
  -5   9  18      164.95      159.48      6.12 o 
  -4   9  18       46.66       49.30      4.10 o 
  -3   9  18       53.32       58.31      5.33 o 
  -2   9  18        1.65        2.20      1.57 o 
  -1   9  18       31.79       30.14      2.95 o 
   0   9  18        8.77       12.09      2.27 o 
   1   9  18        8.53       11.47      3.44 o 
   2   9  18      157.19      152.24      9.17 o 
   3   9  18       87.54      101.80      7.59 o 
   4   9  18       30.94       38.41      5.31 o 
   5   9  18       74.43       81.23      7.08 o 
   6   9  18       26.98       28.34      4.93 o 
   7   9  18      221.05      230.95     12.10 o 
  -5  10  18       12.32       11.58      2.83 o 
  -4  10  18        3.87        1.76      2.35 o 
  -3  10  18       31.71       29.84      4.49 o 
  -2  10  18        4.11        4.47      2.61 o 
  -1  10  18       20.23       17.16      3.90 o 
   0  10  18        8.05        4.94      2.99 o 
   1  10  18       11.92        8.19      3.25 o 
   2  10  18        3.70       -0.50      2.35 o 
   3  10  18        0.12        1.57      2.28 o 
   4  10  18      227.54      236.59     12.15 o 
   5  10  18        7.23        5.50      2.55 o 
 -13   0  19       68.48       72.24      5.88 o 
 -11   0  19       21.87       18.53      2.33 o 
  -9   0  19       94.60       98.84      4.29 o 
  -7   0  19      453.29      445.86      6.81 o 
  -5   0  19        6.07        3.55      0.86 o 
  -3   0  19      558.52      519.56      6.25 o 
  -1   0  19      115.86      108.34      3.19 o 
   1   0  19      454.82      441.37      9.22 o 
   3   0  19       55.85       56.33      2.45 o 
   5   0  19       12.79       11.40      1.40 o 
   7   0  19      158.04      150.71      5.39 o 
   9   0  19      295.04      302.23      8.48 o 
  11   0  19        2.07        1.41      1.99 o 
  13   0  19       57.29       57.62      4.31 o 
 -14   1  19        0.15        3.46      1.34 o 
 -13   1  19       12.16       14.34      1.86 o 
 -12   1  19      178.51      177.15      5.04 o 
 -11   1  19       60.58       56.84      2.95 o 
 -10   1  19      139.72      142.84      5.75 o 
  -9   1  19      277.88      270.21      5.19 o 
  -8   1  19       65.84       71.04      2.11 o 
  -7   1  19       68.15       68.72      1.75 o 
  -6   1  19      158.72      155.54      2.72 o 
  -5   1  19       33.31       36.37      1.31 o 
  -4   1  19       26.74       19.66      0.98 o 
  -3   1  19       64.68       73.53      1.43 o 
  -2   1  19       13.36       11.23      0.84 o 
  -1   1  19       47.85       50.58      1.58 o 
   0   1  19       52.78       48.29      1.58 o 
   1   1  19      953.83      929.52     11.12 o 
   2   1  19      128.44      129.76      2.82 o 
   3   1  19      178.69      178.34      4.02 o 
   4   1  19      237.76      237.92      3.72 o 
   5   1  19       65.15       66.39      1.94 o 
   6   1  19        0.59        2.43      1.04 o 
   7   1  19        0.39        0.11      0.79 o 
   8   1  19      274.72      267.47      5.42 o 
   9   1  19       62.95       60.70      2.68 o 
  10   1  19        7.61        7.23      1.40 o 
  11   1  19       26.82       27.72      2.15 o 
  12   1  19        1.37        0.34      1.59 o 
  13   1  19        1.02        1.48      1.20 o 
 -13   2  19      104.68      114.41      5.29 o 
 -12   2  19        5.00        7.21      2.07 o 
 -11   2  19        2.59        2.78      1.40 o 
 -10   2  19      117.18      118.56      4.20 o 
  -9   2  19       23.32       25.01      2.06 o 
  -8   2  19      122.29      122.96      3.07 o 
  -7   2  19       21.49       21.35      1.32 o 
  -6   2  19       54.16       53.18      1.81 o 
  -5   2  19       28.27       28.58      1.25 o 
  -4   2  19       24.52       22.72      1.09 o 
  -3   2  19       10.27        9.20      0.71 o 
  -2   2  19      209.19      205.33      2.99 o 
  -1   2  19      209.07      212.70      3.30 o 
   0   2  19     1500.55     1435.97     12.56 o 
   1   2  19       92.24      102.03      2.49 o 
   2   2  19        0.79        0.92      0.65 o 
   3   2  19       78.71       76.11      2.22 o 
   4   2  19      242.68      245.36      3.82 o 
   5   2  19      619.53      609.70      6.95 o 
   6   2  19      675.34      665.23      8.23 o 
   7   2  19        1.18        1.17      0.91 o 
   8   2  19      443.89      447.43      7.40 o 
   9   2  19      200.69      186.17      4.60 o 
  10   2  19       56.97       57.16      2.75 o 
  11   2  19       13.83       16.02      1.83 o 
  12   2  19       19.89       17.51      1.94 o 
  13   2  19        0.56        0.70      1.66 o 
 -13   3  19       55.17       53.84      5.54 o 
 -12   3  19       24.18       24.92      2.84 o 
 -11   3  19        4.13        4.23      1.88 o 
 -10   3  19       73.59       66.96      4.01 o 
  -9   3  19       19.79       18.06      2.50 o 
  -8   3  19        7.03       10.74      2.15 o 
  -7   3  19      120.44      121.92      3.49 o 
  -6   3  19      140.41      140.90      3.25 o 
  -5   3  19       41.42       41.25      1.79 o 
  -4   3  19      488.42      480.47      5.82 o 
  -3   3  19        2.42        2.14      0.84 o 
  -2   3  19       67.50       64.32      1.65 o 
  -1   3  19        2.23        3.58      0.63 o 
   0   3  19      139.98      141.39      2.46 o 
   1   3  19       12.33        9.60      0.97 o 
   2   3  19      240.35      238.47      4.06 o 
   3   3  19        2.26        1.32      1.03 o 
   4   3  19      182.20      176.65      3.52 o 
   5   3  19        7.49        7.68      1.13 o 
   6   3  19       76.06       78.28      2.45 o 
   7   3  19       13.00       13.61      1.96 o 
   8   3  19       21.93       22.94      1.85 o 
   9   3  19      366.82      368.91      6.79 o 
  10   3  19      340.53      349.82      6.75 o 
  11   3  19       15.77       15.58      1.80 o 
  12   3  19       24.33       29.52      2.86 o 
  13   3  19        1.29        0.65      1.14 o 
 -13   4  19      102.10      125.60      5.79 o 
 -12   4  19       20.09       19.69      2.79 o 
 -11   4  19        5.54        4.91      2.00 o 
 -10   4  19        3.91        5.08      1.95 o 
  -9   4  19      112.08      113.06      5.06 o 
  -8   4  19      181.83      180.26      6.13 o 
  -7   4  19       19.06       17.41      1.92 o 
  -6   4  19      355.90      361.27      9.42 o 
  -5   4  19       38.52       36.13      1.79 o 
  -4   4  19        0.21        0.17      0.66 o 
  -3   4  19       15.14       16.41      1.13 o 
  -2   4  19        0.05        0.05      0.61 o 
  -1   4  19      238.05      243.09      3.84 o 
   0   4  19       11.50       12.66      1.17 o 
   1   4  19       79.39       79.60      2.38 o 
   2   4  19       31.74       32.72      1.82 o 
   3   4  19       29.18       29.14      1.80 o 
   4   4  19       87.25       84.87      3.67 o 
   5   4  19      207.74      219.14      5.51 o 
   6   4  19      122.53      116.31      3.60 o 
   7   4  19        4.38        2.28      1.04 o 
   8   4  19        6.80        5.64      1.48 o 
   9   4  19       48.17       48.77      2.54 o 
  10   4  19       27.81       25.69      2.72 o 
  11   4  19       29.68       29.63      2.47 o 
  12   4  19        0.09        1.13      1.06 o 
 -12   5  19        5.13        7.37      2.20 o 
 -11   5  19       68.82       75.17      4.82 o 
 -10   5  19       47.67       46.29      3.60 o 
  -9   5  19        0.29       -1.35      2.10 o 
  -8   5  19       15.66       14.45      2.44 o 
  -7   5  19        0.61        0.39      1.59 o 
  -6   5  19       80.88       82.77      8.40 o 
  -5   5  19      458.07      456.58     13.26 o 
  -4   5  19       72.01       76.22      2.17 o 
  -3   5  19      553.31      540.66      6.46 o 
  -2   5  19       12.59       17.48      1.35 o 
  -1   5  19       77.08       84.66      2.26 o 
   0   5  19       79.72       88.18      2.32 o 
   1   5  19       69.20       69.22      2.28 o 
   2   5  19        0.17        0.74      0.90 o 
   3   5  19       88.35       90.54      2.97 o 
   4   5  19       15.08       18.32      1.88 o 
   5   5  19       38.72       34.03      3.64 o 
   6   5  19       10.90        9.72      2.05 o 
   7   5  19       20.60       18.44      2.05 o 
   8   5  19       17.66       17.85      2.47 o 
   9   5  19       23.37       23.39      2.35 o 
  10   5  19        5.17        5.36      2.36 o 
  11   5  19       31.16       31.41      3.64 o 
  12   5  19        8.65        5.94      2.56 o 
 -11   6  19        4.79        6.57      2.50 o 
 -10   6  19        0.53        1.97      2.16 o 
  -9   6  19      154.93      145.22      5.85 o 
  -8   6  19       34.53       37.97      3.28 o 
  -7   6  19       63.79       60.49      5.56 o 
  -6   6  19        4.12        4.40      1.87 o 
  -5   6  19       27.05       25.28      2.33 o 
  -4   6  19      164.04      169.24      4.67 o 
  -3   6  19       22.02       23.88      1.75 o 
  -2   6  19       26.86       26.35      1.73 o 
  -1   6  19      137.27      138.28      3.48 o 
   0   6  19       78.34       76.91      2.41 o 
   1   6  19      201.22      199.00      4.28 o 
   2   6  19      210.94      209.88      4.56 o 
   3   6  19        2.19        1.81      1.10 o 
   4   6  19       43.15       44.19      3.20 o 
   5   6  19       86.40       85.55      4.33 o 
   6   6  19       22.85       19.12      2.54 o 
   7   6  19       18.03       16.04      2.52 o 
   8   6  19       56.49       58.33      3.96 o 
   9   6  19        0.66        2.01      1.29 o 
  10   6  19       44.06       43.81      3.04 o 
  11   6  19        6.69        4.34      1.60 o 
 -10   7  19        2.94        3.25      1.96 o 
  -9   7  19       18.60       19.54      2.74 o 
  -8   7  19       17.67       12.87      2.41 o 
  -7   7  19        7.00        4.05      1.97 o 
  -6   7  19       89.82       88.50      3.63 o 
  -5   7  19      255.00      243.73      5.89 o 
  -4   7  19      407.12      386.44     10.79 o 
  -3   7  19       26.08       22.49      1.72 o 
  -2   7  19        1.39        0.27      0.96 o 
  -1   7  19       17.60       11.79      1.38 o 
   0   7  19       14.01       14.59      1.47 o 
   1   7  19        9.96        9.50      1.33 o 
   2   7  19       18.13       21.79      2.45 o 
   3   7  19       82.66       84.11      3.40 o 
   4   7  19        0.43       -1.01      1.33 o 
   5   7  19       20.92       19.28      2.59 o 
   6   7  19        2.51        4.01      1.83 o 
   7   7  19        7.03        9.95      2.22 o 
   8   7  19        0.33       -1.34      1.34 o 
   9   7  19       82.76       89.77      4.95 o 
  10   7  19        0.32        1.80      1.41 o 
  -9   8  19        2.01        3.59      1.90 o 
  -8   8  19      147.82      142.93      5.81 o 
  -7   8  19       45.40       50.14      3.66 o 
  -6   8  19       82.21       79.01      3.51 o 
  -5   8  19      175.36      176.89      5.12 o 
  -4   8  19       61.19       63.17      3.18 o 
  -3   8  19        5.61        3.07      1.43 o 
  -2   8  19       69.71       73.44      2.76 o 
  -1   8  19       10.13       11.48      1.44 o 
   0   8  19       19.38       24.89      2.32 o 
   1   8  19       31.26       31.09      1.95 o 
   2   8  19       70.01       71.39      2.76 o 
   3   8  19        2.21        1.84      1.07 o 
   4   8  19       12.08       13.14      5.16 o 
   5   8  19      205.07      219.89     11.41 o 
   6   8  19        8.37       11.85      3.56 o 
   7   8  19       19.55       19.54      4.04 o 
   8   8  19        2.98       10.81      3.27 o 
  -7   9  19       61.62       62.72      4.15 o 
  -6   9  19        1.28        2.25      1.82 o 
  -5   9  19        9.18        9.59      2.29 o 
  -4   9  19       10.51        7.51      4.19 o 
  -3   9  19       13.02       13.82      2.42 o 
  -2   9  19       97.52      103.44      6.20 o 
  -1   9  19       10.40        8.46      4.03 o 
   0   9  19       25.25       29.15      9.50 o 
   1   9  19       13.57        7.43      3.07 o 
   2   9  19       28.45       33.58      4.85 o 
   3   9  19      302.63      346.27     14.67 o 
   4   9  19      183.29      202.42     11.11 o 
   5   9  19      155.77      150.43      9.53 o 
   6   9  19      263.18      237.99     12.26 o 
  -4  10  19       17.46       15.50      2.60 o 
  -3  10  19       17.39       18.26      3.89 o 
  -2  10  19       19.54       13.43      3.61 o 
  -1  10  19       68.36       77.14      6.68 o 
   0  10  19       23.13       23.61      4.39 o 
   1  10  19        3.82        1.09      2.30 o 
   2  10  19        0.13        2.69      2.60 o 
   3  10  19       42.94       60.66      6.17 o 
 -12   0  20        9.38       15.57      3.29 o 
 -10   0  20        1.55        0.09      1.52 o 
  -8   0  20      395.17      383.93      7.35 o 
  -6   0  20        2.41        2.63      0.91 o 
  -4   0  20      290.62      270.55      4.33 o 
  -2   0  20        3.98        2.89      0.96 o 
   0   0  20      386.90      379.27      6.79 o 
   2   0  20      531.30      532.12     10.75 o 
   4   0  20      255.10      244.67      5.44 o 
   6   0  20      182.22      175.26     11.84 o 
   8   0  20      111.62      102.18      6.39 o 
  10   0  20       35.56       31.54      3.12 o 
  12   0  20       18.71       16.25      2.81 o 
 -13   1  20       44.97       52.14      4.48 o 
 -12   1  20       19.49       20.04      2.09 o 
 -11   1  20       10.93       13.54      1.94 o 
 -10   1  20       40.79       42.19      2.59 o 
  -9   1  20      342.54      328.44      6.65 o 
  -8   1  20       15.86       15.20      1.82 o 
  -7   1  20        0.26        1.26      0.61 o 
  -6   1  20       14.80       12.95      0.94 o 
  -5   1  20      162.84      151.05      2.33 o 
  -4   1  20      621.00      588.38      4.96 o 
  -3   1  20      117.99      119.83      2.13 o 
  -2   1  20       70.16       67.03      1.73 o 
  -1   1  20       18.06       15.29      1.05 o 
   0   1  20       13.49       15.00      1.05 o 
   1   1  20        9.63       12.04      1.20 o 
   2   1  20      265.26      267.26      4.37 o 
   3   1  20        8.70        9.65      1.02 o 
   4   1  20       46.40       46.10      1.68 o 
   5   1  20        2.54        1.48      0.72 o 
   6   1  20       99.71       92.68      2.98 o 
   7   1  20      107.28      104.65      3.28 o 
   8   1  20       27.00       24.22      1.90 o 
   9   1  20       24.94       27.77      2.05 o 
  10   1  20        0.25       -0.58      0.94 o 
  11   1  20       81.00       86.01      3.38 o 
  12   1  20        8.86       10.75      1.67 o 
  13   1  20       18.83       18.08      2.01 o 
 -13   2  20       50.28       46.00      3.64 o 
 -12   2  20        6.05       10.69      6.34 o 
 -11   2  20       11.93       11.69      2.28 o 
 -10   2  20        0.11        1.91      1.27 o 
  -9   2  20       73.16       76.25      3.24 o 
  -8   2  20       31.63       34.44      2.27 o 
  -7   2  20      337.99      337.12      5.85 o 
  -6   2  20      458.31      446.90      5.69 o 
  -5   2  20      247.36      230.89      3.43 o 
  -4   2  20       27.32       27.02      1.13 o 
  -3   2  20      141.71      139.54      2.31 o 
  -2   2  20       44.15       39.24      1.38 o 
  -1   2  20       84.94       84.47      2.09 o 
   0   2  20      806.53      811.53      8.15 o 
   1   2  20      626.47      624.53      7.57 o 
   2   2  20        2.76        3.80      0.84 o 
   3   2  20      248.42      260.51      4.38 o 
   4   2  20      116.94      124.30      2.96 o 
   5   2  20       17.12       22.76      1.46 o 
   6   2  20        6.78        4.43      0.93 o 
   7   2  20      135.73      127.06      4.96 o 
   8   2  20       22.55       27.76      1.98 o 
   9   2  20      162.16      165.67      8.58 o 
  10   2  20       34.46       36.52      2.36 o 
  11   2  20        1.23        0.77      1.05 o 
  12   2  20        1.64        0.27      1.15 o 
  13   2  20       43.43       43.36      3.30 o 
 -13   3  20      147.19      160.43     15.15 o 
 -12   3  20       80.36       83.46      6.25 o 
 -11   3  20      142.20      136.57      5.64 o 
 -10   3  20        1.16        0.55      1.63 o 
  -9   3  20       11.28        8.74      3.47 o 
  -8   3  20        0.31       -0.98      1.42 o 
  -7   3  20      177.97      180.57      4.93 o 
  -6   3  20       13.65       14.34      1.45 o 
  -5   3  20       66.48       67.36      2.28 o 
  -4   3  20        0.48        1.52      0.69 o 
  -3   3  20      108.95      103.30      2.70 o 
  -2   3  20      104.67      105.19      2.69 o 
  -1   3  20      129.01      118.77      2.29 o 
   0   3  20      143.82      145.44      2.79 o 
   1   3  20      213.56      210.06      3.84 o 
   2   3  20       41.29       38.64      1.70 o 
   3   3  20      177.27      172.76      3.51 o 
   4   3  20      191.92      202.22      3.88 o 
   5   3  20      331.64      329.29      6.66 o 
   6   3  20       30.17       29.14      1.68 o 
   7   3  20       81.30       75.71      2.86 o 
   8   3  20        0.68       -0.58      0.92 o 
   9   3  20       14.12       15.93      1.76 o 
  10   3  20       77.28       75.56      3.13 o 
  11   3  20       98.40      104.59      3.73 o 
  12   3  20        3.67        3.41      1.31 o 
 -12   4  20        0.92        3.28      1.88 o 
 -11   4  20       23.97       30.56      3.33 o 
 -10   4  20      105.36      104.55      5.29 o 
  -9   4  20       63.09       58.80      6.98 o 
  -8   4  20      245.77      243.19      7.27 o 
  -7   4  20       23.74       21.84      2.67 o 
  -6   4  20      356.47      354.61      8.65 o 
  -5   4  20        2.83        2.32      0.99 o 
  -4   4  20        3.31        4.34      0.97 o 
  -3   4  20        9.45        9.21      1.12 o 
  -2   4  20       92.04       90.17      2.31 o 
  -1   4  20       27.43       24.79      1.36 o 
   0   4  20       82.56       82.83      2.49 o 
   1   4  20       15.37       14.42      1.25 o 
   2   4  20       20.71       24.44      2.29 o 
   3   4  20        1.50        2.06      0.87 o 
   4   4  20        1.94        1.63      0.87 o 
   5   4  20        0.06       -0.70      0.84 o 
   6   4  20       32.91       28.85      2.86 o 
   7   4  20        0.23        0.27      1.10 o 
   8   4  20        9.69       11.99      1.89 o 
   9   4  20       20.82       17.11      1.79 o 
  10   4  20       74.90       80.37      3.23 o 
  11   4  20       49.22       49.29      2.75 o 
  12   4  20        0.31        1.58      1.41 o 
 -11   5  20        4.90        7.10      2.18 o 
 -10   5  20       59.45       58.55      4.04 o 
  -9   5  20       14.97       18.17      4.60 o 
  -8   5  20        0.02       -0.18      2.42 o 
  -7   5  20      102.83      108.76      4.96 o 
  -6   5  20       74.18       73.77      4.05 o 
  -5   5  20      147.04      145.56      5.30 o 
  -4   5  20      153.98      147.51      4.29 o 
  -3   5  20       29.29       27.48      1.78 o 
  -2   5  20        1.06        1.41      0.99 o 
  -1   5  20       31.76       36.50      1.75 o 
   0   5  20       75.38       78.75      2.45 o 
   1   5  20       72.94       74.61      2.70 o 
   2   5  20      385.89      391.97      6.58 o 
   3   5  20        5.28        8.40      1.43 o 
   4   5  20       41.57       43.92      3.23 o 
   5   5  20       64.98       62.62      3.76 o 
   6   5  20        0.02       -0.48      1.29 o 
   7   5  20        0.88       -1.21      1.33 o 
   8   5  20       45.66       45.50      2.98 o 
   9   5  20       75.29       70.94      3.57 o 
  10   5  20      162.10      162.99      5.43 o 
  11   5  20       26.58       26.10      2.58 o 
 -10   6  20        0.12       -0.66      1.70 o 
  -9   6  20       19.32       21.82      3.03 o 
  -8   6  20      243.12      225.29      7.30 o 
  -7   6  20       80.26       86.96     12.86 o 
  -6   6  20       54.78       53.42      5.04 o 
  -5   6  20      177.88      183.02      6.12 o 
  -4   6  20      225.92      216.01      5.39 o 
  -3   6  20      154.89      140.29      3.63 o 
  -2   6  20      260.42      239.07      5.84 o 
  -1   6  20       82.69       77.36      2.74 o 
   0   6  20        5.76        7.34      1.25 o 
   1   6  20       18.46       19.72      1.64 o 
   2   6  20        1.26        1.95      1.15 o 
   3   6  20       36.41       41.71      2.90 o 
   4   6  20        2.42        2.55      1.52 o 
   5   6  20       32.23       31.54      3.00 o 
   6   6  20       40.13       46.06      3.53 o 
   7   6  20        1.86        0.61      1.57 o 
   8   6  20      108.78      113.31      6.22 o 
   9   6  20        6.03        6.22      2.01 o 
  10   6  20        2.30        4.22      1.59 o 
  -9   7  20      148.75      136.56     12.63 o 
  -8   7  20        1.14        0.89      1.86 o 
  -7   7  20       67.38       67.20      4.15 o 
  -6   7  20       56.73       56.90      6.79 o 
  -5   7  20       41.26       45.34      2.81 o 
  -4   7  20       91.38       86.33      5.08 o 
  -3   7  20       86.60       88.08      3.00 o 
  -2   7  20       80.64       83.74      2.90 o 
  -1   7  20       24.31       25.72      1.81 o 
   0   7  20       13.69       13.69      1.50 o 
   1   7  20       93.80       97.37      3.14 o 
   2   7  20        0.04        0.21      1.02 o 
   3   7  20       26.37       25.75      1.89 o 
   4   7  20       41.60       43.01      2.70 o 
   5   7  20        2.89        3.43      1.67 o 
   6   7  20       25.88       22.04      5.18 o 
   7   7  20       82.64       93.54      4.91 o 
   8   7  20        0.03        1.23      1.56 o 
   9   7  20        0.06       -1.29      1.29 o 
  -8   8  20        5.43        2.57      1.97 o 
  -7   8  20        3.60        3.05      2.07 o 
  -6   8  20       82.38       88.04      7.25 o 
  -5   8  20        0.17        0.88      1.41 o 
  -4   8  20       16.40       17.16      2.10 o 
  -3   8  20        1.54        1.57      1.41 o 
  -2   8  20        6.94        7.55      1.41 o 
  -1   8  20       38.61       43.46      2.50 o 
   0   8  20        1.07        0.63      1.05 o 
   1   8  20       43.16       40.81      2.24 o 
   2   8  20       12.41       16.18      1.66 o 
   3   8  20       35.40       40.72      2.36 o 
   4   8  20       48.83       47.12      2.46 o 
   5   8  20       42.29       59.58      6.36 o 
   6   8  20      230.11      244.32     12.25 o 
   7   8  20      248.74      264.49     13.13 o 
  -6   9  20       29.34       26.57      3.08 o 
  -5   9  20      161.79      166.72      7.34 o 
  -4   9  20       32.28       36.96      3.36 o 
  -3   9  20       28.01       28.46      9.78 o 
  -2   9  20       20.30       16.68      2.54 o 
  -1   9  20       24.30       18.77      2.69 o 
   0   9  20       32.92       24.69      4.84 o 
   1   9  20       47.53       43.83      3.55 o 
   2   9  20        6.17        9.36      3.41 o 
   3   9  20       81.81       85.15      7.16 o 
   4   9  20       13.70       17.22      4.05 o 
   5   9  20        3.81        1.73      2.27 o 
  -1  10  20       24.35       23.78      4.26 o 
   0  10  20       28.35       30.43      4.79 o 
 -13   0  21       15.76       15.91      3.44 o 
 -11   0  21        1.57        3.76      2.44 o 
  -9   0  21        1.95        1.69      1.89 o 
  -7   0  21      168.91      174.04      5.63 o 
  -5   0  21      104.18      100.19      2.92 o 
  -3   0  21       16.10       16.54      1.85 o 
  -1   0  21      504.21      480.85      8.08 o 
   1   0  21        9.60       11.97      1.74 o 
   3   0  21      473.25      476.40     10.20 o 
   5   0  21       32.87       34.90      2.16 o 
   7   0  21      403.14      392.42     15.71 o 
   9   0  21      212.91      204.14      7.06 o 
  11   0  21      104.33      101.34      5.20 o 
 -13   1  21       29.99       33.80      2.57 o 
 -12   1  21       30.35       32.56      2.46 o 
 -11   1  21       96.60       95.28      3.74 o 
 -10   1  21       33.51       28.44      2.97 o 
  -9   1  21       39.18       44.35      2.65 o 
  -8   1  21        6.28        5.89      1.52 o 
  -7   1  21       19.97       21.19      1.95 o 
  -6   1  21       54.81       56.28      1.74 o 
  -5   1  21       98.72      100.29      2.08 o 
  -4   1  21        0.21        0.39      0.50 o 
  -3   1  21      175.06      164.98      2.58 o 
  -2   1  21       10.93       11.60      0.85 o 
  -1   1  21        1.84        2.08      0.67 o 
   0   1  21       96.28       91.38      2.22 o 
   1   1  21       86.33       83.98      2.66 o 
   2   1  21        6.44        5.43      0.89 o 
   3   1  21      122.56      112.39      2.81 o 
   4   1  21      167.19      168.13      3.51 o 
   5   1  21       29.80       29.21      1.47 o 
   6   1  21        0.02        0.26      0.87 o 
   7   1  21       21.62       21.64      1.83 o 
   8   1  21      200.26      199.21      4.78 o 
   9   1  21      214.82      219.13      5.15 o 
  10   1  21        0.41       -0.24      1.05 o 
  11   1  21       17.82       20.14      2.02 o 
  12   1  21        0.15        0.01      1.16 o 
 -12   2  21       88.00       82.27      8.43 o 
 -11   2  21        0.67        0.28      3.08 o 
 -10   2  21        0.60        2.25      1.72 o 
  -9   2  21       65.13       65.46      3.09 o 
  -8   2  21      170.85      171.07      4.70 o 
  -7   2  21        1.44        0.00      1.21 o 
  -6   2  21        5.31        3.24      1.09 o 
  -5   2  21       35.06       33.75      1.40 o 
  -4   2  21        0.03        0.34      0.60 o 
  -3   2  21       62.95       61.10      1.60 o 
  -2   2  21       50.49       56.70      1.53 o 
  -1   2  21        2.57        2.58      0.97 o 
   0   2  21       96.31      103.35      2.41 o 
   1   2  21      707.98      719.48      8.54 o 
   2   2  21       64.35       64.52      2.13 o 
   3   2  21       26.57       24.72      1.48 o 
   4   2  21        0.55        1.56      0.77 o 
   5   2  21       41.66       40.26      2.60 o 
   6   2  21       11.40       10.50      1.69 o 
   7   2  21        0.27        0.36      0.91 o 
   8   2  21       87.71       88.72      3.20 o 
   9   2  21       12.10       14.48      1.69 o 
  10   2  21        2.69        1.76      1.13 o 
  11   2  21        0.53        3.77      1.29 o 
  12   2  21       52.44       52.13      2.89 o 
 -12   3  21       78.62       80.61      4.63 o 
 -11   3  21        1.99        0.96      2.02 o 
 -10   3  21       80.61       81.43      4.42 o 
  -9   3  21        0.10        2.07      1.81 o 
  -8   3  21       42.91       47.14      3.44 o 
  -7   3  21       33.02       31.18      2.95 o 
  -6   3  21        1.56        2.00      1.63 o 
  -5   3  21        1.28        5.95      1.40 o 
  -4   3  21      693.23      702.33     12.95 o 
  -3   3  21        0.68        1.85      0.77 o 
  -2   3  21      156.14      164.04      3.49 o 
  -1   3  21       10.37       12.48      1.19 o 
   0   3  21       27.38       29.89      1.30 o 
   1   3  21      229.10      239.07      4.65 o 
   2   3  21      110.48      112.44      3.35 o 
   3   3  21       22.40       21.12      1.70 o 
   4   3  21       17.59       21.17      1.45 o 
   5   3  21        4.31        6.03      1.41 o 
   6   3  21        0.90       -0.11      1.26 o 
   7   3  21        0.07       -0.88      0.88 o 
   8   3  21       19.03       19.26      2.08 o 
   9   3  21       74.30       77.45      3.10 o 
  10   3  21        4.93        4.93      2.83 o 
  11   3  21        0.67        2.07      1.38 o 
  12   3  21       18.05       16.22      2.38 o 
 -11   4  21        0.36        0.40      1.99 o 
 -10   4  21       45.98       46.15      3.62 o 
  -9   4  21       20.13       20.05      2.71 o 
  -8   4  21       39.60       41.86      3.40 o 
  -7   4  21        0.81        0.84      1.74 o 
  -6   4  21        0.41       -1.09      1.56 o 
  -5   4  21       25.93       21.74      2.48 o 
  -4   4  21        9.80       12.01      1.63 o 
  -3   4  21       57.06       50.80      2.64 o 
  -2   4  21       64.16       60.16      2.83 o 
  -1   4  21      322.07      312.77      8.38 o 
   0   4  21      179.62      187.12      4.25 o 
   1   4  21       60.54       60.07      3.25 o 
   2   4  21        1.50        2.37      1.08 o 
   3   4  21        2.59        1.21      1.60 o 
   4   4  21      193.04      196.93      6.42 o 
   5   4  21      302.54      289.29      8.09 o 
   6   4  21        1.43        1.10      2.12 o 
   7   4  21       84.32       89.37      4.64 o 
   8   4  21       45.94       45.37      2.96 o 
   9   4  21       38.14       38.21      2.84 o 
  10   4  21        7.18        5.68      1.59 o 
  11   4  21        0.06        2.39      1.34 o 
 -11   5  21        0.45        2.83      1.90 o 
 -10   5  21       31.07       33.07      3.25 o 
  -9   5  21      162.71      158.96      6.20 o 
  -8   5  21      100.35      104.84      5.03 o 
  -7   5  21       14.38       16.42      3.15 o 
  -6   5  21      166.32      162.73      5.84 o 
  -5   5  21       10.16        9.76      2.16 o 
  -4   5  21        0.21        1.10      1.23 o 
  -3   5  21       19.92       20.97      1.94 o 
  -2   5  21        0.16        0.28      0.95 o 
  -1   5  21        9.05        9.40      1.33 o 
   0   5  21       15.04       13.98      1.47 o 
   1   5  21       29.33       27.50      2.25 o 
   2   5  21       12.56       14.31      1.73 o 
   3   5  21       19.10       22.59      2.52 o 
   4   5  21        1.28        0.74      2.13 o 
   5   5  21       10.21        9.90      2.05 o 
   6   5  21       20.91       22.25      3.62 o 
   7   5  21       13.78       13.87      5.18 o 
   8   5  21        0.26        0.33      1.52 o 
   9   5  21        0.17       -0.37      1.21 o 
  10   5  21       14.74       12.05      2.02 o 
 -10   6  21       12.10        6.36      3.57 o 
  -9   6  21       15.04       14.31      2.60 o 
  -8   6  21      497.76      474.24     11.20 o 
  -7   6  21      284.04      254.62      7.70 o 
  -6   6  21       37.40       39.25      5.70 o 
  -5   6  21       70.06       75.14      4.14 o 
  -4   6  21        0.42       -1.51      1.51 o 
  -3   6  21        2.13        1.61      1.06 o 
  -2   6  21        4.32        4.80      1.21 o 
  -1   6  21       70.82       76.64      2.80 o 
   0   6  21       33.81       35.86      2.06 o 
   1   6  21       26.72       28.63      1.95 o 
   2   6  21        3.20        4.60      1.43 o 
   3   6  21       61.37       63.10      3.13 o 
   4   6  21      302.16      329.67      8.94 o 
   5   6  21       64.67       61.84      3.95 o 
   6   6  21       39.78       44.91      3.55 o 
   7   6  21       26.93       28.84      8.68 o 
   8   6  21        8.15       11.39      2.41 o 
   9   6  21       30.08       36.99      5.40 o 
  -9   7  21       33.69       30.67      3.21 o 
  -8   7  21       32.19       31.05      3.28 o 
  -7   7  21        0.02        0.16      1.85 o 
  -6   7  21       25.97       23.35      3.79 o 
  -5   7  21        1.52        0.02      1.79 o 
  -4   7  21       13.41       13.09      2.25 o 
  -3   7  21       35.34       32.78      2.07 o 
  -2   7  21        1.87        2.83      1.13 o 
  -1   7  21        4.76        2.81      1.14 o 
   0   7  21        3.86        3.92      1.23 o 
   1   7  21       10.61        9.33      1.46 o 
   2   7  21      249.84      268.32      5.44 o 
   3   7  21      238.28      253.74      5.33 o 
   4   7  21        1.14        1.65      1.40 o 
   5   7  21       14.17       13.83      3.35 o 
   6   7  21        5.69        9.40      2.16 o 
   7   7  21       42.74       46.16      5.67 o 
   8   7  21       62.83       63.33      5.43 o 
  -7   8  21        0.17       -0.41      1.75 o 
  -6   8  21       72.55       75.26      4.34 o 
  -5   8  21      103.16       94.68      3.90 o 
  -4   8  21        0.29        2.63      1.51 o 
  -3   8  21        1.67        0.06      1.32 o 
  -2   8  21      109.40      114.69      3.51 o 
  -1   8  21        4.42        3.25      1.23 o 
   0   8  21        9.76        9.81      1.67 o 
   1   8  21       44.35       39.21      2.27 o 
   2   8  21       90.93       95.29      3.27 o 
   3   8  21       10.61       12.75      1.71 o 
   4   8  21       14.48       16.16      1.81 o 
   5   8  21       67.71       68.03      3.49 o 
   6   8  21        0.05       -1.77      1.77 o 
  -4   9  21       41.90       40.05      3.54 o 
  -3   9  21        1.64        1.94      1.77 o 
  -2   9  21       22.56       21.77      2.80 o 
  -1   9  21        1.01       -1.55      1.55 o 
   0   9  21        0.76        2.06      1.80 o 
   1   9  21       14.21        9.89      3.38 o 
   2   9  21      132.06      143.41      9.26 o 
   3   9  21        4.95        4.65      2.69 o 
   4   9  21      119.75      132.62      8.99 o 
 -12   0  22       22.57       28.53      4.10 o 
 -10   0  22      108.39       98.92      6.55 o 
  -8   0  22      741.72      734.35     15.40 o 
  -6   0  22       46.55       44.80      4.01 o 
  -4   0  22       43.97       43.42      2.03 o 
  -2   0  22      576.30      583.68      8.09 o 
   0   0  22       84.95       83.64      3.11 o 
   2   0  22      302.39      306.23      7.85 o 
   4   0  22      165.94      175.46      5.17 o 
   6   0  22      187.75      176.30      6.07 o 
   8   0  22     1239.32     1258.28     22.04 o 
  10   0  22        0.13       -1.18      1.90 o 
  12   0  22       10.89       10.52      2.32 o 
 -12   1  22       57.51       61.26      3.19 o 
 -11   1  22        1.40        2.30      1.29 o 
 -10   1  22      176.76      165.95      4.85 o 
  -9   1  22       20.83       21.66      2.85 o 
  -8   1  22        2.92        1.36      1.36 o 
  -7   1  22       33.40       33.99      2.36 o 
  -6   1  22       83.15       81.91      2.77 o 
  -5   1  22      176.09      174.97      3.89 o 
  -4   1  22       10.57       10.90      1.01 o 
  -3   1  22        4.92        5.56      0.73 o 
  -2   1  22        0.22        0.76      0.53 o 
  -1   1  22       21.34       20.09      1.23 o 
   0   1  22       26.84       31.17      1.43 o 
   1   1  22      160.06      165.13      3.44 o 
   2   1  22       46.19       48.82      2.62 o 
   3   1  22       36.46       35.48      1.74 o 
   4   1  22      304.01      313.85      5.14 o 
   5   1  22        7.97        6.97      1.08 o 
   6   1  22        1.51        2.24      1.03 o 
   7   1  22        3.15        2.08      1.10 o 
   8   1  22        0.13       -0.07      1.09 o 
   9   1  22      231.33      239.39      5.51 o 
  10   1  22      412.24      419.19      7.78 o 
  11   1  22       33.10       33.62      2.54 o 
  12   1  22        0.85        1.59      1.17 o 
 -12   2  22       45.85       42.94      6.10 o 
 -11   2  22       57.08       61.25      4.04 o 
 -10   2  22       25.14       27.99      2.99 o 
  -9   2  22      168.00      182.41      6.37 o 
  -8   2  22        5.11        6.58      1.61 o 
  -7   2  22      152.68      158.88      4.56 o 
  -6   2  22       23.96       20.40      1.95 o 
  -5   2  22       14.22       15.69      1.79 o 
  -4   2  22      109.88      100.45      2.58 o 
  -3   2  22       11.15        9.53      1.09 o 
  -2   2  22        0.84        0.88      0.61 o 
  -1   2  22      567.01      572.23      6.55 o 
   0   2  22       10.90       10.43      1.03 o 
   1   2  22      107.83      114.08      2.58 o 
   2   2  22       60.52       58.36      2.10 o 
   3   2  22       35.46       35.43      1.75 o 
   4   2  22        0.41        1.08      0.73 o 
   5   2  22        4.23        2.75      0.98 o 
   6   2  22        0.63        1.46      1.01 o 
   7   2  22       25.93       31.62      3.47 o 
   8   2  22       25.61       26.70      2.06 o 
   9   2  22       11.34       11.03      1.78 o 
  10   2  22        4.43        3.73      1.33 o 
  11   2  22        8.47       12.82      1.76 o 
 -11   3  22       50.52       50.24      3.81 o 
 -10   3  22      122.91      124.34      5.45 o 
  -9   3  22       23.99       19.08      2.75 o 
  -8   3  22        1.78       -0.36      1.60 o 
  -7   3  22        0.76       -2.62      2.62 o 
  -6   3  22      227.80      222.37      6.79 o 
  -5   3  22      271.73      261.45      7.29 o 
  -4   3  22       40.95       38.72      2.40 o 
  -3   3  22       53.46       51.73      2.66 o 
  -2   3  22        8.50        8.98      1.53 o 
  -1   3  22      121.30      125.22      3.89 o 
   0   3  22      140.51      148.50      5.56 o 
   1   3  22      327.33      325.13      5.19 o 
   2   3  22        4.96        3.22      0.95 o 
   3   3  22      285.54      293.77      5.45 o 
   4   3  22       54.66       58.86      4.33 o 
   5   3  22      109.30      110.90      3.86 o 
   6   3  22       78.52       75.71      3.30 o 
   7   3  22       84.13       83.29      3.58 o 
   8   3  22        5.44        5.55      1.32 o 
   9   3  22       12.81       13.65      1.72 o 
  10   3  22      106.27      106.44      3.77 o 
  11   3  22       42.26       42.78      3.17 o 
 -11   4  22       17.47       16.77      3.34 o 
 -10   4  22       63.73       70.16      4.32 o 
  -9   4  22       13.32       13.88      2.55 o 
  -8   4  22       36.00       33.49      3.20 o 
  -7   4  22       72.43       66.81      4.04 o 
  -6   4  22      243.53      238.25      7.22 o 
  -5   4  22       57.42       55.06      4.91 o 
  -4   4  22       34.59       31.13      2.22 o 
  -3   4  22        6.64        3.80      1.48 o 
  -2   4  22       27.46       26.86      2.13 o 
  -1   4  22      119.45      104.32      3.71 o 
   0   4  22      728.62      733.54     13.24 o 
   1   4  22       14.40       14.21      2.66 o 
   2   4  22      137.99      146.94      4.44 o 
   3   4  22       17.68       15.27      2.24 o 
   4   4  22       18.24       18.23      3.45 o 
   5   4  22      312.45      300.09      8.85 o 
   6   4  22       60.22       47.04      3.55 o 
   7   4  22       52.37       52.72      5.19 o 
   8   4  22        0.05       -0.10      1.48 o 
   9   4  22        1.02        1.01      1.30 o 
  10   4  22        9.29        4.86      1.60 o 
 -10   5  22        8.39        5.84      2.19 o 
  -9   5  22       48.11       50.79      3.85 o 
  -8   5  22      240.59      243.87      7.66 o 
  -7   5  22       38.23       35.49      3.51 o 
  -6   5  22       82.50       85.87      6.97 o 
  -5   5  22       78.16       82.11      4.34 o 
  -4   5  22      147.73      143.94      4.42 o 
  -3   5  22       63.10       62.14      2.96 o 
  -2   5  22       71.46       65.58      4.18 o 
  -1   5  22       32.12       31.60      1.96 o 
   0   5  22       88.41       78.86      2.83 o 
   1   5  22        5.88        3.58      1.39 o 
   2   5  22      493.08      494.60      8.96 o 
   3   5  22        1.99        3.14      2.21 o 
   4   5  22       68.37       64.35      3.89 o 
   5   5  22        0.22        1.88      1.55 o 
   6   5  22        0.01        1.00      1.59 o 
   7   5  22       25.76       33.82      3.29 o 
   8   5  22       10.28        7.43      2.19 o 
   9   5  22        0.89       -0.48      1.45 o 
  10   5  22        0.51        1.62      1.96 o 
  -9   6  22       59.14       58.23      4.13 o 
  -8   6  22       29.17       30.84     11.46 o 
  -7   6  22       74.76       79.70      4.58 o 
  -6   6  22       73.05       79.96      4.49 o 
  -5   6  22       99.02      102.60      4.95 o 
  -4   6  22       27.63       21.19      2.72 o 
  -3   6  22       65.65       63.29      3.02 o 
  -2   6  22        3.45        3.86      1.24 o 
  -1   6  22        4.74        5.98      1.27 o 
   0   6  22       74.19       77.31      2.90 o 
   1   6  22       21.67       22.41      2.08 o 
   2   6  22        6.24        7.05      1.41 o 
   3   6  22       37.77       43.72      2.77 o 
   4   6  22        7.66        8.95      2.15 o 
   5   6  22       17.28       17.13      2.48 o 
   6   6  22       16.02       17.05      2.60 o 
   7   6  22        2.04        2.02      1.75 o 
   8   6  22        8.70       11.68      2.43 o 
   9   6  22       31.11       27.13      6.06 o 
  -8   7  22      145.68      145.89      6.08 o 
  -7   7  22      149.77      158.80      7.98 o 
  -6   7  22       34.97       42.88      3.54 o 
  -5   7  22       34.11       31.47      3.13 o 
  -4   7  22       40.88       42.45      4.02 o 
  -3   7  22      158.28      169.93      5.06 o 
  -2   7  22       27.67       28.69      2.02 o 
  -1   7  22        0.02        0.71      1.08 o 
   0   7  22        2.42        0.96      1.98 o 
   1   7  22        7.58        5.67      1.38 o 
   2   7  22      358.95      371.00      7.46 o 
   3   7  22      214.80      232.59      5.20 o 
   4   7  22        4.73        5.04      1.59 o 
   5   7  22      142.78      155.10      4.98 o 
   6   7  22       16.12       14.72      2.58 o 
   7   7  22        0.11        0.16      1.41 o 
  -6   8  22       15.23       12.09      2.51 o 
  -5   8  22        0.05        0.54      1.75 o 
  -4   8  22       47.41       43.42      4.88 o 
  -3   8  22      103.62       94.11      3.88 o 
  -2   8  22       31.72       29.60      2.09 o 
  -1   8  22       77.52       76.70      3.75 o 
   0   8  22        0.72        0.83      1.12 o 
   1   8  22        0.58        0.71      1.11 o 
   2   8  22        1.82        2.07      1.20 o 
   3   8  22      107.66      116.62      5.46 o 
   4   8  22      123.05      129.62      3.96 o 
   5   8  22       86.87       95.84      4.23 o 
  -2   9  22       35.77       35.78      4.22 o 
  -1   9  22       26.90       31.14      4.89 o 
   0   9  22       25.68       25.55      3.07 o 
   1   9  22        2.78        1.15      1.70 o 
   2   9  22        2.29       -0.97      2.27 o 
 -11   0  23        0.27        1.70      2.18 o 
  -9   0  23        9.37        8.10      2.09 o 
  -7   0  23      176.18      168.79      6.58 o 
  -5   0  23        1.36        0.56      1.53 o 
  -3   0  23       78.73       77.25      6.62 o 
  -1   0  23       73.70       73.97      4.20 o 
   1   0  23       19.61       15.44      1.68 o 
   3   0  23      123.02      117.36      4.79 o 
   5   0  23       42.16       40.84      3.12 o 
   7   0  23      120.58      129.90      5.49 o 
   9   0  23      161.25      169.74      6.63 o 
  11   0  23        1.34       -0.32      1.58 o 
 -11   1  23       36.42       36.55      2.61 o 
 -10   1  23        3.62        3.09      1.46 o 
  -9   1  23      183.35      179.34      5.06 o 
  -8   1  23        0.97       -0.03      1.36 o 
  -7   1  23        0.33        0.01      1.79 o 
  -6   1  23      111.04      120.82      5.03 o 
  -5   1  23      268.67      291.17      5.28 o 
  -4   1  23      139.99      138.87      2.82 o 
  -3   1  23      131.54      129.30      2.69 o 
  -2   1  23       48.97       46.77      2.38 o 
  -1   1  23       42.35       40.62      1.94 o 
   0   1  23        4.03        2.55      1.02 o 
   1   1  23      227.10      229.01      4.64 o 
   2   1  23        3.98        3.86      1.14 o 
   3   1  23       12.24       15.47      1.70 o 
   4   1  23      229.87      238.35      4.94 o 
   5   1  23       61.01       58.76      2.94 o 
   6   1  23        0.59        0.72      1.00 o 
   7   1  23        0.53        0.59      1.02 o 
   8   1  23      116.98      113.98      3.73 o 
   9   1  23      241.45      258.71      6.27 o 
  10   1  23       82.28       85.49      3.47 o 
  11   1  23        8.78        9.42      1.67 o 
 -11   2  23        0.04       -0.82      3.30 o 
 -10   2  23       12.25       11.30      2.38 o 
  -9   2  23       64.58       60.30      4.01 o 
  -8   2  23       22.23       26.71      2.90 o 
  -7   2  23       13.48       13.71      1.88 o 
  -6   2  23      145.85      146.16      4.42 o 
  -5   2  23        0.69       -1.32      1.32 o 
  -4   2  23        6.51        2.87      0.98 o 
  -3   2  23       35.75       35.09      1.70 o 
  -2   2  23      307.44      312.50      4.52 o 
  -1   2  23       40.91       42.69      1.97 o 
   0   2  23       40.05       40.05      1.97 o 
   1   2  23       14.09       11.56      1.34 o 
   2   2  23        0.10       -0.05      1.13 o 
   3   2  23       71.15       76.55      3.74 o 
   4   2  23       35.40       37.33      2.39 o 
   5   2  23        3.16        1.77      1.14 o 
   6   2  23       87.64       95.04      3.74 o 
   7   2  23        0.53        0.02      0.99 o 
   8   2  23        3.55        3.26      1.25 o 
   9   2  23        1.08        3.80      1.30 o 
  10   2  23        0.37        0.78      1.15 o 
  11   2  23        0.31       -0.17      1.15 o 
 -11   3  23      149.88      162.40      6.41 o 
 -10   3  23      192.37      195.85      6.93 o 
  -9   3  23       79.91       88.57      4.76 o 
  -8   3  23       10.78        9.33      2.29 o 
  -7   3  23       79.07       84.07      4.44 o 
  -6   3  23       58.69       57.28      3.70 o 
  -5   3  23       98.89      109.92      6.52 o 
  -4   3  23      101.18      100.52      5.00 o 
  -3   3  23       57.45       55.90      3.39 o 
  -2   3  23        4.64        4.60      1.36 o 
  -1   3  23      143.76      154.09      4.42 o 
   0   3  23      341.18      334.12      8.21 o 
   1   3  23      125.18      122.36      5.56 o 
   2   3  23      163.98      158.95      4.42 o 
   3   3  23       15.65       15.59      2.40 o 
   4   3  23       32.50       30.74      2.26 o 
   5   3  23        7.69        8.35      1.59 o 
   6   3  23       28.16       24.78      2.19 o 
   7   3  23       11.98       14.52      1.92 o 
   8   3  23       43.98       47.98      3.00 o 
   9   3  23        8.44        5.26      1.41 o 
  10   3  23       24.36       28.80      2.32 o 
 -10   4  23       83.97       82.09      4.66 o 
  -9   4  23       20.32       10.99      3.07 o 
  -8   4  23        1.44        2.05      1.91 o 
  -7   4  23       15.65       18.12      2.67 o 
  -6   4  23        3.86        4.32      1.92 o 
  -5   4  23      158.12      159.19      5.90 o 
  -4   4  23       30.00       27.53      2.22 o 
  -3   4  23        5.14        4.02      1.44 o 
  -2   4  23        3.81        1.65      1.40 o 
  -1   4  23       21.20       17.79      1.98 o 
   0   4  23      882.02      869.47     12.74 o 
   1   4  23      380.67      382.65      7.56 o 
   2   4  23       95.33       91.24      6.42 o 
   3   4  23       84.53       85.05      4.36 o 
   4   4  23       10.14        8.87      2.03 o 
   5   4  23        2.32        4.95      1.84 o 
   6   4  23       61.86       67.25      4.15 o 
   7   4  23       64.12       59.84      4.48 o 
   8   4  23        0.88       -1.43      1.43 o 
   9   4  23        0.07        0.07      1.75 o 
  10   4  23        6.13        4.59      1.59 o 
  -9   5  23       97.91       91.74      4.95 o 
  -8   5  23        0.61        1.74      1.89 o 
  -7   5  23       12.50       13.71      2.99 o 
  -6   5  23        0.57        0.38      1.86 o 
  -5   5  23      135.52      127.24      5.34 o 
  -4   5  23       38.42       36.63      3.27 o 
  -3   5  23       50.01       52.21      2.85 o 
  -2   5  23       10.82        7.60      1.62 o 
  -1   5  23        0.38       -0.04      1.26 o 
   0   5  23        5.67        7.02      1.34 o 
   1   5  23        4.32        6.25      1.36 o 
   2   5  23       56.43       51.93      2.88 o 
   3   5  23        3.33        1.84      1.34 o 
   4   5  23       42.14       39.37      3.35 o 
   5   5  23       42.82       47.08      5.68 o 
   6   5  23       41.93       38.81      3.85 o 
   7   5  23       55.21       55.91      4.10 o 
   8   5  23       41.74       39.06      3.59 o 
   9   5  23       57.35       52.41      5.07 o 
  -8   6  23       47.12       45.61      4.23 o 
  -7   6  23       96.77      101.04      8.94 o 
  -6   6  23       23.65       21.67      4.13 o 
  -5   6  23       36.71       32.15      3.22 o 
  -4   6  23        6.03        5.78      2.05 o 
  -3   6  23       15.74       15.62      1.96 o 
  -2   6  23        3.18        0.17      1.20 o 
  -1   6  23       90.15       87.81      3.13 o 
   0   6  23       31.28       30.89      2.07 o 
   1   6  23        6.61        6.29      1.39 o 
   2   6  23       14.37       12.03      1.63 o 
   3   6  23        0.17        1.32      1.64 o 
   4   6  23      105.12      119.16      4.35 o 
   5   6  23        2.05        0.70      1.48 o 
   6   6  23        5.30        2.84      1.72 o 
   7   6  23       12.39       12.21      2.50 o 
   8   6  23       21.32       19.97      2.92 o 
  -7   7  23        8.36        9.43      2.40 o 
  -6   7  23        1.41       -1.61      1.61 o 
  -5   7  23        0.45        1.83      4.38 o 
  -4   7  23       43.45       44.25      3.48 o 
  -3   7  23        1.03        1.73      2.30 o 
  -2   7  23       47.04       48.13      2.48 o 
  -1   7  23        2.20        2.24      1.20 o 
   0   7  23        0.68       -0.29      1.09 o 
   1   7  23       39.78       42.67      2.41 o 
   2   7  23        4.13        4.95      1.34 o 
   3   7  23        1.73        1.76      1.22 o 
   4   7  23        2.68        3.00      1.47 o 
   5   7  23       10.20       12.61      1.99 o 
   6   7  23        1.80        1.48      1.68 o 
  -4   8  23        0.09        1.59      1.91 o 
  -3   8  23       30.31       27.43      2.43 o 
  -2   8  23        1.81        3.39      1.57 o 
  -1   8  23       85.33       86.90      3.21 o 
   0   8  23       21.31       21.17      2.16 o 
   1   8  23        9.50        6.17      1.43 o 
   2   8  23       27.48       26.62      2.06 o 
   3   8  23      105.79      121.43      3.86 o 
   4   8  23       83.25       97.55      3.50 o 
 -10   0  24       52.06       48.31      5.10 o 
  -8   0  24       37.48       36.56      3.54 o 
  -6   0  24      151.12      139.69      5.29 o 
  -4   0  24      149.40      147.61      4.62 o 
  -2   0  24      491.27      490.87      8.34 o 
   0   0  24      226.15      216.82      7.71 o 
   2   0  24       33.74       30.81      3.80 o 
   4   0  24       13.52       20.01      3.49 o 
   6   0  24        9.77        8.55      2.07 o 
   8   0  24       14.41       19.81      2.78 o 
  10   0  24        5.06        7.58      2.28 o 
 -11   1  24       59.17       64.26      3.27 o 
 -10   1  24       38.49       40.47      2.75 o 
  -9   1  24       33.35       38.70      2.67 o 
  -8   1  24        9.51        7.99      2.87 o 
  -7   1  24        9.35        7.78      1.71 o 
  -6   1  24       68.47       70.23      3.26 o 
  -5   1  24       29.86       33.43      2.03 o 
  -4   1  24      108.71      105.71      2.66 o 
  -3   1  24        6.84        8.12      1.09 o 
  -2   1  24       43.85       48.43      1.82 o 
  -1   1  24       58.29       65.05      2.23 o 
   0   1  24      127.61      125.92      3.34 o 
   1   1  24      127.46      130.37      3.43 o 
   2   1  24       40.71       44.65      3.55 o 
   3   1  24        1.08        0.96      1.37 o 
   4   1  24       16.41       14.81      2.21 o 
   5   1  24       62.56       68.39      3.20 o 
   6   1  24        0.03       -0.92      1.09 o 
   7   1  24       15.84       15.23      1.71 o 
   8   1  24      155.52      156.83      4.46 o 
   9   1  24      217.51      215.87      5.65 o 
  10   1  24       34.33       37.59      2.56 o 
 -10   2  24        5.42        5.41      2.34 o 
  -9   2  24       74.89       76.86     10.15 o 
  -8   2  24        0.01       -1.42      1.42 o 
  -7   2  24      164.11      171.78      6.17 o 
  -6   2  24       13.52       14.06      2.31 o 
  -5   2  24        1.55        1.43      2.53 o 
  -4   2  24       20.19       18.19      1.67 o 
  -3   2  24       30.17       29.95      1.66 o 
  -2   2  24       34.17       31.44      1.68 o 
  -1   2  24      124.87      132.50      3.08 o 
   0   2  24       24.86       24.61      1.73 o 
   1   2  24      158.77      160.83      3.82 o 
   2   2  24       23.10       23.25      2.13 o 
   3   2  24       52.23       55.99      3.39 o 
   4   2  24       93.45       90.72      3.56 o 
   5   2  24        7.29        5.13      1.47 o 
   6   2  24       80.32       79.63      3.52 o 
   7   2  24      116.42      111.74      4.23 o 
   8   2  24       67.11       67.44      3.46 o 
   9   2  24       89.33       89.87      3.51 o 
  10   2  24       45.68       47.90      2.79 o 
 -10   3  24        4.64        6.91      2.17 o 
  -9   3  24        1.33        0.86      1.93 o 
  -8   3  24       26.23       28.03      3.07 o 
  -7   3  24      137.74      135.78      5.82 o 
  -6   3  24       86.74       83.17      7.99 o 
  -5   3  24       19.17       16.75      2.49 o 
  -4   3  24       47.65       46.37      5.04 o 
  -3   3  24       96.14       89.74      3.52 o 
  -2   3  24      127.78      127.35      4.12 o 
  -1   3  24        7.35        9.24      1.59 o 
   0   3  24      196.35      197.24     10.14 o 
   1   3  24        9.68        9.92      3.54 o 
   2   3  24       11.41        7.51      2.47 o 
   3   3  24       67.74       69.27      3.97 o 
   4   3  24       17.62       21.00      2.02 o 
   5   3  24        5.68        5.77      1.47 o 
   6   3  24       65.35       59.90      5.22 o 
   7   3  24       30.51       30.65      3.44 o 
   8   3  24        0.01        0.47      1.23 o 
   9   3  24       28.36       35.72      2.80 o 
  -9   4  24        0.21        1.57      1.77 o 
  -8   4  24      127.11      138.85      5.86 o 
  -7   4  24       61.45       62.06      4.18 o 
  -6   4  24      159.79      163.95      6.21 o 
  -5   4  24        1.70        3.73      4.17 o 
  -4   4  24       90.24       87.95      4.55 o 
  -3   4  24       56.49       53.36      4.24 o 
  -2   4  24       89.65       94.19      3.58 o 
  -1   4  24        5.49        2.91      1.44 o 
   0   4  24      165.93      162.96      4.72 o 
   1   4  24        2.93        1.54      1.95 o 
   2   4  24        6.67        8.59      1.67 o 
   3   4  24       24.81       26.26      3.01 o 
   4   4  24        0.14       -0.48      1.36 o 
   5   4  24        1.62        2.57      1.85 o 
   6   4  24        9.99        8.34      2.83 o 
   7   4  24       44.43       38.71      3.51 o 
   8   4  24       52.00       55.50      4.09 o 
   9   4  24       49.03       40.87      8.33 o 
  -8   5  24       28.26       22.30      2.99 o 
  -7   5  24        0.71        0.58      1.78 o 
  -6   5  24        9.58        7.98      2.23 o 
  -5   5  24        8.69        5.29      2.01 o 
  -4   5  24       45.90       47.11      3.56 o 
  -3   5  24       98.23       97.15      5.73 o 
  -2   5  24       20.30       23.28      2.18 o 
  -1   5  24       61.75       61.46      4.18 o 
   0   5  24       15.62       10.04      1.73 o 
   1   5  24      160.93      161.37      4.20 o 
   2   5  24      534.26      560.22     10.00 o 
   3   5  24       20.53       19.30      2.18 o 
   4   5  24      185.42      199.44      7.03 o 
   5   5  24        3.51        2.01      1.63 o 
   6   5  24        4.50        3.06      2.10 o 
   7   5  24       84.67       91.43      4.98 o 
   8   5  24       43.60       42.58      3.71 o 
  -7   6  24       14.08       14.85      4.57 o 
  -6   6  24        9.81        7.40      2.34 o 
  -5   6  24        0.02       -1.50      1.50 o 
  -4   6  24       26.78       26.07      3.01 o 
  -3   6  24        4.26        3.19      1.54 o 
  -2   6  24       38.01       37.77      2.64 o 
  -1   6  24       69.51       68.28      3.27 o 
   0   6  24        2.01        2.25      1.20 o 
   1   6  24        2.11       -0.30      1.13 o 
   2   6  24        6.16        6.39      1.95 o 
   3   6  24       99.50      111.38      4.24 o 
   4   6  24      214.20      222.46      6.21 o 
   5   6  24       28.60       26.58      2.45 o 
   6   6  24       23.85       28.66      3.21 o 
   7   6  24       45.57       45.27      3.83 o 
  -5   7  24       91.00       89.28      4.81 o 
  -4   7  24       42.17       38.00      3.44 o 
  -3   7  24        0.78       -0.30      1.79 o 
  -2   7  24        1.55        0.56      1.37 o 
  -1   7  24       25.09       21.94      1.93 o 
   0   7  24        8.14        7.57      1.66 o 
   1   7  24       23.29       23.17      1.96 o 
   2   7  24        0.01        0.13      1.19 o 
   3   7  24       10.58       11.96      2.31 o 
   4   7  24        0.03        1.01      1.16 o 
   5   7  24        0.11       -0.24      1.28 o 
  -2   8  24       65.04       59.90      3.33 o 
  -1   8  24       51.22       47.23      2.56 o 
   0   8  24       18.43       20.03      1.93 o 
   1   8  24       11.75       10.95      1.86 o 
  -9   0  25        4.05        2.31      2.66 o 
  -7   0  25      334.32      344.43      8.81 o 
  -5   0  25       32.58       33.39      2.96 o 
  -3   0  25       85.53       88.62      3.36 o 
  -1   0  25        1.40       -0.43      1.17 o 
   1   0  25       46.36       51.56      3.34 o 
   3   0  25      156.91      169.95      8.24 o 
   5   0  25       94.25      109.23      6.80 o 
   7   0  25      157.45      168.48      6.45 o 
   9   0  25       64.89       69.54      6.52 o 
 -10   1  25       25.24       22.47      2.23 o 
  -9   1  25       24.62       24.87      2.34 o 
  -8   1  25       30.87       26.28      2.60 o 
  -7   1  25       22.11       23.22      2.29 o 
  -6   1  25      101.29      113.26      4.05 o 
  -5   1  25       65.66       67.86      3.26 o 
  -4   1  25      313.42      323.98      4.69 o 
  -3   1  25       32.54       31.02      1.59 o 
  -2   1  25      398.18      408.52      5.36 o 
  -1   1  25      188.02      195.57      3.86 o 
   0   1  25       47.66       51.10      2.34 o 
   1   1  25        3.77        3.15      1.13 o 
   2   1  25        1.24        0.85      1.02 o 
   3   1  25      155.77      158.72      5.60 o 
   4   1  25       44.82       46.56      4.60 o 
   5   1  25       28.78       29.36      3.48 o 
   6   1  25       31.88       30.27      2.45 o 
   7   1  25        0.21       -1.20      1.20 o 
   8   1  25      412.61      429.93      7.83 o 
   9   1  25      242.34      252.01      6.33 o 
  -9   2  25       27.52       21.61      2.91 o 
  -8   2  25      122.15      125.52      5.52 o 
  -7   2  25       12.91       14.32      2.55 o 
  -6   2  25        7.74        6.67      2.08 o 
  -5   2  25      123.55      127.87      5.34 o 
  -4   2  25        6.05        6.14      1.29 o 
  -3   2  25       22.48       18.54      1.47 o 
  -2   2  25      199.45      204.06      6.63 o 
  -1   2  25       15.73       10.88      1.26 o 
   0   2  25      145.13      141.15      3.61 o 
   1   2  25       52.53       54.78      2.41 o 
   2   2  25        2.65        3.16      1.14 o 
   3   2  25       65.20       64.18      4.23 o 
   4   2  25      171.26      181.08      6.13 o 
   5   2  25        6.53        7.85      1.67 o 
   6   2  25      102.68      110.52      4.19 o 
   7   2  25        8.80        6.53      1.90 o 
   8   2  25      344.19      369.44      8.25 o 
   9   2  25        0.10        1.66      1.42 o 
  -9   3  25        3.82        2.51      1.94 o 
  -8   3  25        0.12       -1.74      1.74 o 
  -7   3  25       19.44       21.43      2.84 o 
  -6   3  25      211.67      216.25     14.10 o 
  -5   3  25      113.21      112.27      5.12 o 
  -4   3  25       72.53       72.63      3.32 o 
  -3   3  25        0.56       -1.01      1.30 o 
  -2   3  25        2.72        2.18      1.78 o 
  -1   3  25      135.14      133.20      4.27 o 
   0   3  25       49.96       46.83      2.94 o 
   1   3  25      102.16      102.75      4.61 o 
   2   3  25       14.01       16.08      2.34 o 
   3   3  25        9.78       11.31      3.09 o 
   4   3  25       75.16       74.29      7.15 o 
   5   3  25        4.32       -0.94      2.00 o 
   6   3  25        0.24       -0.93      1.17 o 
   7   3  25       38.99       39.44      2.80 o 
   8   3  25       29.68       32.35      2.73 o 
   9   3  25       32.28       30.76      2.76 o 
  -8   4  25      102.90      103.64      5.21 o 
  -7   4  25        7.14        6.18      2.18 o 
  -6   4  25       55.07       54.12      3.91 o 
  -5   4  25      127.97      117.71      5.28 o 
  -4   4  25        0.76        0.48      1.40 o 
  -3   4  25       80.09       79.89      3.46 o 
  -2   4  25       13.28       12.00      1.81 o 
  -1   4  25       61.10       66.40      3.21 o 
   0   4  25       39.94       38.09      2.81 o 
   1   4  25       34.23       41.52      5.14 o 
   2   4  25       86.05       87.33      4.44 o 
   3   4  25        4.32        6.31      1.61 o 
   4   4  25        2.19        1.57      1.57 o 
   5   4  25       20.89       22.89      3.54 o 
   6   4  25        7.27        4.64      1.99 o 
   7   4  25       19.64       20.41      2.96 o 
   8   4  25        1.43        0.72      1.57 o 
  -7   5  25       16.18       19.30      2.91 o 
  -6   5  25       24.29       25.49      3.06 o 
  -5   5  25      113.76      123.28     10.60 o 
  -4   5  25        1.11        1.53      2.19 o 
  -3   5  25       88.55       89.00      4.71 o 
  -2   5  25        0.24        1.18      1.41 o 
  -1   5  25        0.18       -0.32      1.31 o 
   0   5  25      159.40      153.64      4.74 o 
   1   5  25       45.93       46.27      2.90 o 
   2   5  25       37.64       41.11      2.79 o 
   3   5  25       92.57       98.74      4.01 o 
   4   5  25       14.62       18.63      2.23 o 
   5   5  25       88.71       95.33      5.06 o 
   6   5  25        3.98        5.25      2.03 o 
   7   5  25        2.82        2.64      1.82 o 
  -6   6  25        0.48       -0.65      2.50 o 
  -5   6  25       10.57        9.91      2.44 o 
  -4   6  25        1.63       -0.20      1.74 o 
  -3   6  25        2.88        0.20      1.46 o 
  -2   6  25       52.02       49.04      2.96 o 
  -1   6  25      487.43      476.44      8.94 o 
   0   6  25      145.29      133.77      4.49 o 
   1   6  25        1.93        0.28      1.24 o 
   2   6  25      172.49      187.43      4.76 o 
   3   6  25      262.56      278.43      6.01 o 
   4   6  25       11.68       16.14      2.21 o 
   5   6  25       43.69       40.75      2.95 o 
  -3   7  25       25.77       24.74      3.21 o 
  -2   7  25        0.30       -0.89      1.37 o 
  -1   7  25        2.94        2.35      1.51 o 
   0   7  25        6.76        7.10      1.50 o 
   1   7  25       19.87       21.26      2.38 o 
   2   7  25       41.60       39.66      2.46 o 
   3   7  25       40.92       41.33      2.77 o 
  -8   0  26      132.94      133.75      7.89 o 
  -6   0  26       29.82       28.34      2.91 o 
  -4   0  26      166.08      164.73      4.72 o 
  -2   0  26       92.78       93.28      3.59 o 
   0   0  26       84.09       83.37      6.76 o 
   2   0  26        1.80        1.60      1.61 o 
   4   0  26        5.63        7.28      2.76 o 
   6   0  26       22.72       28.09      4.23 o 
   8   0  26       67.73       73.36      4.60 o 
  -9   1  26        3.14        1.55      1.49 o 
  -8   1  26        3.06        3.52      1.65 o 
  -7   1  26       63.44       72.36      3.46 o 
  -6   1  26       43.71       45.86      3.67 o 
  -5   1  26      188.65      193.36      8.37 o 
  -4   1  26       31.22       33.98      1.88 o 
  -3   1  26       51.01       54.17      2.00 o 
  -2   1  26       30.70       35.37      1.69 o 
  -1   1  26        6.99        9.92      1.16 o 
   0   1  26       35.09       41.22      2.19 o 
   1   1  26       65.92       70.26      2.70 o 
   2   1  26       19.02       16.83      1.66 o 
   3   1  26        1.84        5.88      1.81 o 
   4   1  26      314.40      319.90      8.48 o 
   5   1  26       77.71       77.43      4.28 o 
   6   1  26       26.80       27.02      4.18 o 
   7   1  26       15.64       14.35      3.13 o 
   8   1  26       23.29       17.49      2.30 o 
  -9   2  26       11.67       10.16      2.53 o 
  -8   2  26       87.56       80.24      7.06 o 
  -7   2  26       53.85       51.24      7.36 o 
  -6   2  26      149.97      166.90      6.17 o 
  -5   2  26      335.98      328.50      8.82 o 
  -4   2  26       91.80      100.04      3.86 o 
  -3   2  26        8.81        8.51      1.41 o 
  -2   2  26        7.59        8.42      1.25 o 
  -1   2  26        2.34        2.75      0.99 o 
   0   2  26       58.03       64.04      2.36 o 
   1   2  26      129.10      139.92      3.73 o 
   2   2  26       38.71       34.73      2.11 o 
   3   2  26       25.27       26.32      2.26 o 
   4   2  26        6.25        5.86      1.86 o 
   5   2  26        5.52        2.44      2.13 o 
   6   2  26       92.30      101.01      4.19 o 
   7   2  26        2.69        2.27      2.19 o 
   8   2  26      284.92      295.74      8.58 o 
  -8   3  26       24.55       27.45      3.16 o 
  -7   3  26        0.04        0.89      1.93 o 
  -6   3  26        0.19        1.12      2.16 o 
  -5   3  26       63.36       65.51      4.22 o 
  -4   3  26        6.07        5.78      1.81 o 
  -3   3  26       54.21       45.99      2.77 o 
  -2   3  26       10.48       11.89      1.85 o 
  -1   3  26        2.06        2.55      1.36 o 
   0   3  26      142.42      149.55      6.56 o 
   1   3  26       99.47      101.53      8.68 o 
   2   3  26       11.16        9.83      2.13 o 
   3   3  26       66.82       65.16      3.88 o 
   4   3  26       13.73       14.41      3.46 o 
   5   3  26        2.37        1.26      1.61 o 
   6   3  26       56.01       49.70      5.60 o 
   7   3  26       16.75       13.40      2.59 o 
   8   3  26       19.64       18.61      4.06 o 
  -7   4  26        0.02        0.08      1.72 o 
  -6   4  26       46.62       48.05      3.78 o 
  -5   4  26        1.48        0.57      1.74 o 
  -4   4  26        0.52       -0.57      1.31 o 
  -3   4  26        1.25        1.27      1.37 o 
  -2   4  26       24.56       23.80      2.28 o 
  -1   4  26      113.98      111.01      4.09 o 
   0   4  26        0.59        0.48      1.34 o 
   1   4  26       12.73       11.30      1.86 o 
   2   4  26        4.81        4.28      1.95 o 
   3   4  26       47.87       50.35      4.41 o 
   4   4  26        7.99        6.82      1.91 o 
   5   4  26       71.37       76.71      4.53 o 
   6   4  26       17.89       21.08      3.27 o 
   7   4  26        9.90        9.01      2.38 o 
  -6   5  26       29.94       32.42      3.36 o 
  -5   5  26       29.34       26.50      3.09 o 
  -4   5  26       36.91       35.78      3.30 o 
  -3   5  26        0.56       -0.65      1.26 o 
  -2   5  26       52.71       52.81      3.02 o 
  -1   5  26        8.75        5.15      1.62 o 
   0   5  26      115.21      113.82      4.22 o 
   1   5  26       18.67       12.18      1.95 o 
   2   5  26        8.47        7.56      2.18 o 
   3   5  26        4.27        6.46      1.65 o 
   4   5  26        2.35        1.46      1.67 o 
   5   5  26       13.36       13.82      2.11 o 
   6   5  26       18.16       21.35      3.94 o 
  -4   6  26       48.66       46.90      3.74 o 
  -3   6  26        0.61       -1.34      1.34 o 
  -2   6  26       27.45       24.94      2.41 o 
  -1   6  26      102.81       89.32      3.79 o 
   0   6  26      194.49      183.42      5.34 o 
   1   6  26        0.82       -1.31      1.31 o 
   2   6  26       31.85       37.48      2.44 o 
   3   6  26      104.71      121.72      3.98 o 
   4   6  26       11.02       10.33      1.94 o 
  -7   0  27        0.40       -0.56      2.57 o 
  -5   0  27       22.76       22.90      2.77 o 
  -3   0  27      286.97      297.85      6.53 o 
  -1   0  27      222.61      220.19      5.50 o 
   1   0  27       18.87       19.80      2.44 o 
   3   0  27       40.86       40.39      3.29 o 
   5   0  27       26.29       23.55      4.09 o 
   7   0  27      410.37      441.87     15.52 o 
  -8   1  27        1.30       -1.39      1.39 o 
  -7   1  27      112.39      120.65      4.38 o 
  -6   1  27      100.79      106.51      4.17 o 
  -5   1  27      186.62      210.68      7.64 o 
  -4   1  27        7.76        7.70      1.50 o 
  -3   1  27       33.76       30.03      2.27 o 
  -2   1  27      270.14      286.37      7.31 o 
  -1   1  27        0.75        1.38      0.93 o 
   0   1  27        4.30        5.12      1.14 o 
   1   1  27       62.97       62.97      2.67 o 
   2   1  27        4.69        4.69      1.23 o 
   3   1  27        6.25        6.00      1.32 o 
   4   1  27       14.10       16.58      5.75 o 
   5   1  27        1.91       -1.00      2.15 o 
   6   1  27       81.91       93.58      6.77 o 
   7   1  27        6.59        6.89      2.12 o 
  -7   2  27        6.12        4.51      2.24 o 
  -6   2  27      167.18      173.21      8.50 o 
  -5   2  27        1.10       -1.43      1.63 o 
  -4   2  27        0.94        0.27      2.12 o 
  -3   2  27        5.45        6.69      2.41 o 
  -2   2  27      144.59      152.62      3.98 o 
  -1   2  27       60.88       60.40      2.33 o 
   0   2  27       22.96       25.41      1.70 o 
   1   2  27        7.10        7.10      1.37 o 
   2   2  27        0.25        0.44      1.08 o 
   3   2  27       46.22       49.27      2.97 o 
   4   2  27       56.84       62.28      5.51 o 
   5   2  27        2.26       -0.67      1.61 o 
   6   2  27       80.20       87.99      8.74 o 
   7   2  27       34.11       30.81      2.70 o 
  -7   3  27       14.88       12.92      2.67 o 
  -6   3  27      122.12      133.90      9.65 o 
  -5   3  27        2.77        6.24      2.12 o 
  -4   3  27       25.87       26.08      2.44 o 
  -3   3  27        0.28        1.75      1.37 o 
  -2   3  27        4.66        5.90      1.60 o 
  -1   3  27       26.04       25.20      2.25 o 
   0   3  27        0.48       -1.18      1.18 o 
   1   3  27       34.40       36.87      2.66 o 
   2   3  27       97.20       98.15      4.84 o 
   3   3  27        0.01       -0.01      1.86 o 
   4   3  27      109.59      114.62      5.30 o 
   5   3  27        2.40        2.26      2.68 o 
   6   3  27       39.59       37.52      5.90 o 
  -6   4  27      134.80      139.03      5.97 o 
  -5   4  27        0.42       -1.20      2.52 o 
  -4   4  27        5.94        6.75      2.22 o 
  -3   4  27       78.27       79.51      3.53 o 
  -2   4  27       28.79       28.96      2.45 o 
  -1   4  27       29.04       22.92      2.32 o 
   0   4  27        0.11       -0.28      1.27 o 
   1   4  27       26.73       29.38      2.56 o 
   2   4  27       25.29       31.14      4.54 o 
   3   4  27      278.93      291.22      8.43 o 
   4   4  27        6.47        7.64      2.29 o 
   5   4  27       34.54       32.63      3.34 o 
  -4   5  27       14.30        7.94      2.35 o 
  -3   5  27        0.29       -0.58      1.28 o 
  -2   5  27        4.49        5.17      1.63 o 
  -1   5  27       54.06       51.24      3.06 o 
   0   5  27      102.16       91.88      3.91 o 
   1   5  27        0.22       -1.21      1.81 o 
   2   5  27      158.73      162.36      6.17 o 
   3   5  27      107.56      119.48      5.42 o 
   4   5  27        3.26        1.03      1.49 o 
  -1   6  27        9.35       15.44      3.54 o 
   0   6  27       31.72       34.40      3.29 o 
  -6   0  28      490.68      511.96     16.44 o 
  -4   0  28      126.52      136.68      5.53 o 
  -2   0  28        1.30        1.68      1.37 o 
   0   0  28      240.01      245.15      5.97 o 
   2   0  28       24.35       23.31      3.22 o 
   4   0  28      140.79      143.62      8.24 o 
   6   0  28        9.13        7.81      3.10 o 
  -6   1  28      193.19      212.30      5.79 o 
  -5   1  28      128.03      130.50      4.51 o 
  -4   1  28       16.76       15.44      2.06 o 
  -3   1  28       33.21       37.60      1.99 o 
  -2   1  28      125.27      131.82      3.06 o 
  -1   1  28        2.55        1.19      0.94 o 
   0   1  28       31.18       32.48      1.71 o 
   1   1  28       35.69       33.81      2.37 o 
   2   1  28       37.13       42.72      2.78 o 
   3   1  28       64.16       65.16      3.01 o 
   4   1  28       45.13       50.21      3.01 o 
   5   1  28       10.73       11.57      2.37 o 
   6   1  28        0.02        0.25      1.68 o 
  -6   2  28      122.46      120.51      5.55 o 
  -5   2  28       20.90       22.50      2.95 o 
  -4   2  28       21.37       23.17      2.88 o 
  -3   2  28       13.55       15.05      2.00 o 
  -2   2  28       35.77       38.43      2.66 o 
  -1   2  28        8.25        7.17      1.98 o 
   0   2  28        5.88        4.38      1.27 o 
   1   2  28       23.57       25.58      1.95 o 
   2   2  28        0.19        0.50      1.08 o 
   3   2  28        6.20        7.45      1.43 o 
   4   2  28        1.12        1.67      1.72 o 
   5   2  28       16.99       17.16      3.07 o 
  -5   3  28       27.07       22.14      2.99 o 
  -4   3  28        2.48        0.81      3.49 o 
  -3   3  28       88.67       86.33      5.53 o 
  -2   3  28        2.20        1.86      1.44 o 
  -1   3  28        1.99       -0.72      1.33 o 
   0   3  28       16.88       17.06      2.11 o 
   1   3  28        2.48        1.90      1.50 o 
   2   3  28       73.88       83.51      4.64 o 
   3   3  28      152.65      156.81      8.58 o 
   4   3  28      256.89      275.65     12.87 o 
   5   3  28        0.87       -0.69      2.38 o 
  -4   4  28        2.20        1.20      1.77 o 
  -3   4  28        0.02       -0.82      1.32 o 
  -2   4  28       62.96       63.44      3.30 o 
  -1   4  28        6.16        3.79      1.52 o 
   0   4  28        7.58        5.84      1.76 o 
   1   4  28        0.13        1.14      1.44 o 
   2   4  28      292.95      305.92      7.79 o 
   3   4  28      129.40      142.12      6.00 o 
  -1   5  28       12.64       11.64      1.99 o 
   0   5  28      107.64      107.54      4.42 o 
  -5   0  29       45.93       41.19      4.95 o 
  -3   0  29       75.13       86.23      3.68 o 
  -1   0  29       13.13       12.39      1.90 o 
   1   0  29      123.57      118.20      5.14 o 
   3   0  29       35.98       34.99      3.18 o 
  -5   1  29        0.07        0.94      1.51 o 
  -4   1  29        0.53        2.07      1.52 o 
  -3   1  29       31.57       31.24      1.97 o 
  -2   1  29        0.58        2.19      1.11 o 
  -1   1  29       14.59       16.99      1.45 o 
   0   1  29        7.99        9.48      1.24 o 
   1   1  29       14.94       18.36      1.81 o 
   2   1  29        1.67        3.38      1.29 o 
   3   1  29       33.93       37.56      2.32 o 
   4   1  29        0.48        1.63      1.21 o 
  -4   2  29       17.70       17.20      2.75 o 
  -3   2  29        0.01       -0.59      1.34 o 
  -2   2  29       59.64       65.38      3.36 o 
  -1   2  29        1.20       -0.43      1.30 o 
   0   2  29       20.18       20.89      2.23 o 
   1   2  29        0.29       -1.10      1.32 o 
   2   2  29        0.01       -0.09      2.40 o 
   3   2  29        0.74        1.68      1.41 o 
   4   2  29       10.98        9.73      2.30 o 
  -3   3  29       36.28       31.66      2.63 o 
  -2   3  29        6.70        9.71      1.90 o 
  -1   3  29        1.02        2.42      1.44 o 
   0   3  29       37.20       33.79      2.68 o 
   1   3  29       10.90        7.71      1.87 o 
   2   3  29       43.39       36.24      3.44 o 
  -2   0  30       33.77       36.77      2.66 o 
   0   0  30        0.06        0.11      1.32 o 
  -2   1  30        0.16        0.10      1.03 o 
  -1   1  30        0.05        0.92      1.06 o 
   0   1  30        2.36        2.54      1.05 o 
   1   1  30      109.13      114.05      3.28 o 
                                                 
